# Supplementary material for: LncRNA MT1JP functions as a tumor suppressor by interacting with TIAR to modulate the p53 pathway
Source: Oncotarget. 2016 Feb 19;7(13):15787–800. doi: 10.18632/oncotarget.7487 (PMC4941277; doi:10.18632/oncotarget.7487)
Supplement: Supplementary file 2 [file oncotarget-07-15787-s002.xlsx]

## Sheet: at_bt_mRNA_ttest
	at						bt
Probe	llh-at4_VS_llh-c4	llh-at5_VS_llh-c5	llh-at6_VS_llh-c6	Mean FC	t-test ( p-value )	FDR ( q-value )	llh-bt4_VS_llh-c4	llh-bt5_VS_llh-c5	llh-bt6_VS_llh-c6	Mean FC	t-test ( p-value )	FDR ( q-value )
A_23_P131771	-0.443846	-0.902852	-0.600712	-0.649137	0.040462	0.221704	-0.118742	-0.143242	-0.275743	-0.179242	0.0667	0.218623
A_23_P383118	-0.099353	-0.402061	-0.411505	-0.304306	0.097217	0.297433	0.045355	9.6e-05	-0.030386	0.005022	0.840684	0.898839
A_33_P3355252	-1.05239	0.203989	-0.038068	-0.295488	0.522863	0.686146	-0.577818	-0.115529	0.43647	-0.085626	0.797753	0.869862
A_21_P0012323	-1.36983	0.639059	0.217529	-0.171081	0.805964	0.881877	0.333829	0.058493	-0.135784	0.085513	0.594328	0.71841
A_32_P192692	-0.009273	0.029471	0.299989	0.106729	0.387019	0.577903	0.148819	0.087735	1.25852	0.49836	0.320502	0.48738
A_33_P3209491	-0.173929	0.326728	0.145296	0.099365	0.567178	0.718363	-0.067425	-0.144764	-0.042252	-0.084813	0.110717	0.275929
A_24_P80181	0.643494	0.368622	0.464572	0.492229	0.025746	0.193632	0.107036	0.273911	0.193089	0.191345	0.057947	0.20796
A_23_P137057	0.298263	-0.112725	-0.046175	0.046454	0.75026	0.846549	-0.184406	-0.479881	-0.561096	-0.408461	0.070334	0.222973
A_33_P3261293	-0.000912	0.079466	0.152184	0.076913	0.224062	0.429589	0.007765	-0.006407	0.091592	0.030983	0.417597	0.573054
A_33_P3380797	-0.053915	-0.062136	-3.6e-05	-0.038696	0.18529	0.392175	-0.293227	-0.153081	-0.097338	-0.181215	0.089706	0.24808
A_33_P3302428	-0.268438	0.139092	0.0534	-0.025315	0.857181	0.913112	-0.268282	-0.375877	-0.147296	-0.263819	0.0573	0.206819
A_23_P154522	0.184423	0.12929	0.234356	0.18269	0.026494	0.195134	0.050896	-0.149605	0.08438	-0.004776	0.95382	0.972048
A_23_P46903	0.286961	0.264251	0.079942	0.210384	0.084898	0.281471	0.294918	0.196103	-0.191778	0.099748	0.571035	0.699842
A_33_P3303104	0.073256	0.300332	0.12195	0.165179	0.13909	0.345122	0.039772	0.375461	0.222713	0.212648	0.159769	0.330435
A_33_P3231950	-0.268864	0.018558	-0.239813	-0.163373	0.215612	0.420717	0.066494	-0.181138	-0.019774	-0.044806	0.599902	0.722886
A_33_P3805085	0.04956	-0.258568	-0.361032	-0.190013	0.263451	0.467537	0.157977	0.462263	0.960227	0.526822	0.153029	0.32338
A_23_P502170	-0.185492	-0.285322	-0.344525	-0.27178	0.027939	0.198563	0.004416	-0.210592	0.052268	-0.051303	0.590562	0.715392
A_33_P3214204	-0.30477	-1.06874	0.375157	-0.332783	0.508594	0.675423	-0.868324	-0.735508	-1.00347	-0.869099	0.007829	0.10816
A_33_P3311637	-0.10563	-0.055597	0.121949	-0.013093	0.867111	0.919455	0.084065	0.056084	0.187752	0.1093	0.112124	0.27749
A_23_P85534	0.308189	-0.055374	-0.036216	0.0722	0.603271	0.745568	0.140481	0.161287	0.152952	0.151573	0.001587	0.0953
A_23_P22565	0.309055	0.01322	0.163918	0.162064	0.198183	0.40482	0.277412	0.017926	-0.146952	0.049462	0.727546	0.819867
A_32_P175715	0.819969	0.106277	-0.011962	0.304761	0.361648	0.556276	0.631264	-0.136619	-0.315525	0.059707	0.856134	0.908747
A_33_P3336282	-0.230782	-0.336447	-0.247607	-0.271612	0.014254	0.169922	-0.00247	-0.190001	0.28239	0.029973	0.847475	0.903306
A_24_P361158	-0.318079	-0.283424	-0.411585	-0.337696	0.012604	0.169922	-0.229417	0.028933	-0.149217	-0.116567	0.266351	0.437391
A_23_P36266	-0.513252	-0.914459	-0.742597	-0.723436	0.024848	0.192059	0.224849	-0.094433	0.378565	0.16966	0.347438	0.512833
A_33_P3398331	0.648791	-0.031632	-0.071504	0.181885	0.517917	0.682666	-0.693002	-0.491209	-1.00851	-0.730906	0.039894	0.18045
A_23_P47885	0.30365	0.733715	-0.103073	0.311431	0.326346	0.525084	0.228606	0.864784	0.815506	0.636299	0.089502	0.247761
A_24_P181944	0.030397	-0.251859	-0.383351	-0.201604	0.240382	0.445729	0.087618	-0.140876	0.024817	-0.00948	0.90211	0.939287
A_23_P70843	-0.122478	-0.679952	-0.395183	-0.399204	0.131278	0.337259	-0.167651	-0.511055	-0.100205	-0.259637	0.17803	0.350038
A_23_P76312	0.075179	0.119286	0.433963	0.209476	0.204849	0.411118	0.17978	0.261867	0.12801	0.189885	0.039632	0.179995
A_23_P94860	0.182542	-0.033299	0.13076	0.093334	0.287841	0.489795	0.153685	-0.457394	0.108073	-0.065212	0.771576	0.851929
A_23_P138328	0.147072	0.102058	0.040689	0.096606	0.088532	0.286489	-0.013262	0.103163	0.179409	0.08977	0.250232	0.421772
A_23_P318581	0.370787	-0.18994	-0.056906	0.041314	0.829817	0.895866	-0.455398	-0.684234	-0.658597	-0.599409	0.014272	0.130557
A_24_P212024	0.536812	0.326453	0.35287	0.405378	0.025615	0.193628	0.129597	0.13429	0.533548	0.265812	0.185489	0.358305
A_21_P0011576	-0.710367	-0.304671	-0.447534	-0.487524	0.054573	0.242708	-0.758001	-0.695597	-0.431851	-0.628483	0.024372	0.154182
A_24_P204727	-0.091106	-0.085788	-0.070608	-0.082501	0.005496	0.169922	-0.280552	-0.107086	-0.125288	-0.170975	0.089878	0.248223
A_33_P3229122	0.593042	0.203754	0.000682	0.265826	0.265752	0.469745	-0.543475	0.05913	-0.699658	-0.394668	0.230119	0.403123
A_23_P137143	0.207827	-0.106908	0.008644	0.036521	0.729526	0.832761	-0.048834	-0.22254	0.256828	-0.004848	0.97554	0.985412
A_23_P164999	0.145209	-0.236112	-0.084503	-0.058468	0.650532	0.77895	-0.360394	-0.382187	-0.482285	-0.408288	0.008343	0.109775
A_33_P3215550	0.583246	0.229295	-0.151605	0.220312	0.40818	0.595832	0.470738	-0.586416	-0.55758	-0.224419	0.584782	0.711418
A_24_P27513	0.395653	-0.140981	0.452997	0.23589	0.338618	0.535725	0.508434	0.052748	0.05977	0.206984	0.303391	0.470903
A_21_P0013739	-0.089423	-0.176006	-0.102501	-0.122643	0.04504	0.22707	-0.118967	-0.200773	-0.173311	-0.164351	0.020727	0.146591
A_24_P911906	-0.592988	-0.282187	-0.236026	-0.3704	0.080652	0.275936	0.005108	-0.094033	-1.07681	-0.388579	0.377348	0.538702
A_23_P144497	-0.259519	-0.612786	-0.229236	-0.36718	0.096435	0.296391	-0.236879	-0.877234	-0.090559	-0.401557	0.238335	0.410722
A_23_P323751	0.11971	-0.393878	0.898332	0.208055	0.635323	0.768751	0.544137	-0.615089	-0.142334	-0.071095	0.852256	0.906794
A_23_P133345	-0.214555	-0.177456	0.121403	-0.090203	0.485641	0.657957	-0.074208	-0.060523	0.35909	0.074786	0.651453	0.762218
A_23_P323943	0.808852	0.245357	0.646124	0.566778	0.077288	0.271967	0.015123	0.137613	0.166179	0.106305	0.148709	0.31869
A_33_P3337604	-0.264358	-0.519589	-0.058996	-0.280981	0.16943	0.3757	-0.772173	-1.04764	-0.989205	-0.936339	0.007914	0.108663
A_33_P3218772	0.303949	0.434946	0.310036	0.349644	0.01458	0.169922	0.199352	0.222169	0.292553	0.238025	0.013603	0.128622
A_24_P23921	0.712455	-0.377089	-0.634872	-0.099836	0.831476	0.897062	0.655997	0.609506	2.88566	1.38372	0.206767	0.379472
A_33_P3287039	-0.002503	0.053824	0.071014	0.040779	0.207663	0.41362	-0.252943	-0.131152	-0.215924	-0.200006	0.030982	0.167135
A_33_P3221498	-0.082782	1.13531	0.733792	0.595441	0.238497	0.443868	0.946878	0.842906	-0.652701	0.379028	0.53958	0.674229
A_21_P0002068	-0.585756	-1.19955	-0.77275	-0.852686	0.042506	0.223187	-0.85868	-0.942285	-1.06431	-0.95509	0.003885	0.0953
A_23_P47682	-0.104568	-0.039497	0.090829	-0.017746	0.786596	0.869916	0.484678	0.280372	0.235623	0.333558	0.048968	0.194534
A_23_P145777	0.089108	-0.27002	-0.283977	-0.154963	0.3321	0.530144	0.181203	-0.36825	-0.592716	-0.259921	0.375543	0.5373
A_21_P0002163	0.525533	0.339233	0.669915	0.51156	0.033271	0.209071	0.49442	0.43364	0.959897	0.629319	0.063218	0.214415
A_21_P0009760	0.36231	0.10281	0.561176	0.342099	0.123263	0.328499	0.126175	0.211111	0.082047	0.139778	0.066207	0.21815
A_24_P288915	-0.597117	0.01304	-0.465782	-0.349953	0.199726	0.406228	-0.295239	-0.123449	0.07907	-0.113206	0.405159	0.562361
A_21_P0011239	0.199059	0.870913	-0.77323	0.098914	0.854997	0.911779	0.930469	1.4649	-1.06717	0.442733	0.623601	0.741258
A_21_P0008071	-0.585716	-0.983179	-0.771424	-0.780106	0.020984	0.182284	-0.863926	-0.903103	-1.06571	-0.944247	0.004253	0.0953
A_33_P3285629	-0.491021	-0.237418	0.072101	-0.218779	0.311214	0.511395	0.025496	-0.025017	-0.323632	-0.107718	0.426983	0.581478
A_24_P82106	-0.161496	0.384384	0.293284	0.172057	0.415379	0.601849	0.090956	0.118534	0.075546	0.095012	0.017068	0.137868
A_23_P168329	-0.569363	-0.1192	-0.771174	-0.486579	0.127527	0.332941	-0.82311	-0.255241	-1.07193	-0.716759	0.09737	0.25863
A_33_P3382100	-0.634639	-0.5992	-0.272221	-0.50202	0.048954	0.233777	-0.38102	-0.558052	-0.223585	-0.387553	0.056888	0.206287
A_33_P3217485	-0.585995	-0.901521	-0.771946	-0.753154	0.014462	0.169922	-0.858649	-0.116669	-1.06166	-0.678993	0.141824	0.311056
A_33_P3366550	-0.497271	-1.08356	-0.827524	-0.802786	0.041897	0.222652	-1.82937	-0.162529	-0.333813	-0.775238	0.280669	0.450331
A_24_P59053	-0.584774	-0.926529	-0.768707	-0.760003	0.016468	0.170169	-0.864593	-0.956384	-1.07123	-0.964067	0.003822	0.0953
A_24_P97931	0.009231	-0.002819	-0.054243	-0.015944	0.498766	0.667944	-0.216842	0.207159	0.146355	0.045557	0.763537	0.846338
A_33_P3214803	0.183331	0.190512	0.367265	0.247036	0.054486	0.242524	-0.023983	0.014307	0.079502	0.023275	0.521575	0.660286
A_33_P3346688	0.088556	0.118292	1.39948	0.535442	0.340979	0.538242	1.29896	0.172429	1.8471	1.10616	0.153998	0.324403
A_21_P0002707	0.633927	0.614199	0.528682	0.59227	0.002961	0.169922	0.228362	0.623353	0.280034	0.37725	0.093123	0.25256
A_23_P200685	0.216417	0.226275	0.309542	0.250745	0.013593	0.169922	0.033564	-0.031584	0.084562	0.028847	0.481182	0.627028
A_23_P315252	0.341829	-0.199713	-0.265005	-0.040963	0.851072	0.909554	0.595325	0.050693	0.187708	0.277909	0.2314	0.404328
A_33_P3304402	0.318525	-0.81407	0.248877	-0.082223	0.843312	0.904262	1.33392	-0.468741	0.709672	0.524951	0.425255	0.580025
A_33_P3744736	-0.59831	0.147415	-0.150758	-0.200551	0.452432	0.631149	-0.371135	0.240252	1.04602	0.305046	0.534741	0.670733
A_23_P13442	-0.700111	-1.22921	-0.927804	-0.952375	0.024923	0.192302	-0.480566	-0.449839	-0.271473	-0.400626	0.025465	0.156698
A_24_P886040	0.136121	0.15699	0.280972	0.191361	0.051537	0.237506	0.341208	-0.27911	1.05673	0.372943	0.435842	0.58895
A_23_P152727	-0.23707	0.07681	0.160349	3e-05	0.999827	0.999885	-0.286122	-0.114672	0.076046	-0.108249	0.409447	0.565972
A_33_P3780834	-0.381544	-0.916206	-0.767044	-0.688265	0.049611	0.234851	-0.85829	-0.661278	-1.07822	-0.865929	0.018796	0.142247
A_21_P0011177	-0.105931	0.23275	0.194308	0.107042	0.422726	0.607666	0.040103	0.030513	0.118745	0.06312	0.152465	0.322798
A_33_P3227284	0.151147	0.202765	-0.216664	0.045749	0.762056	0.854033	-0.065491	0.278738	0.018205	0.077151	0.534241	0.670396
A_19_P00319793	-0.383786	-0.252409	-0.248101	-0.294765	0.022067	0.185164	-0.180139	-0.196523	-0.031546	-0.136069	0.122082	0.289197
A_23_P86195	-0.053156	0.392541	0.374187	0.237858	0.24395	0.449492	1.01584	0.651276	0.266486	0.644533	0.096617	0.257627
A_23_P132826	-0.128083	0.071083	-0.218267	-0.091756	0.395413	0.584851	-0.063475	0.361714	0.06449	0.12091	0.438337	0.590969
A_23_P256504	-0.645375	-0.950568	-1.19955	-0.93183	0.028324	0.199263	-0.935105	-1.49601	-1.6064	-1.34584	0.023025	0.151333
A_33_P3247589	0.258489	1.10687	0.589221	0.651527	0.118581	0.322908	0.013927	1.22813	-0.336022	0.302013	0.589192	0.714295
A_33_P3325262	1.09792	0.49015	1.00488	0.864317	0.04464	0.226391	0.530411	0.042427	0.353666	0.308835	0.162775	0.33367
A_23_P413923	-0.427573	-0.518482	-0.059584	-0.335213	0.139435	0.345359	-0.487749	-0.304292	-0.243916	-0.345319	0.042243	0.183872
A_33_P3376341	-0.113109	-0.105362	-0.077485	-0.098652	0.01181	0.169922	-0.04023	-0.031397	-0.264023	-0.111883	0.279359	0.449049
A_23_P74435	0.04208	-0.439962	-0.100596	-0.16616	0.365071	0.559304	0.334447	0.086909	-0.033626	0.129243	0.35523	0.520025
A_33_P3274756	-0.112506	0.066949	-0.661911	-0.235823	0.39464	0.584263	0.085973	0.265669	0.333084	0.228242	0.090461	0.24895
A_23_P44363	0.216785	-0.196894	-0.270752	-0.08362	0.636857	0.769599	-0.77043	-0.5203	-1.07878	-0.789837	0.039363	0.179471
A_33_P3383184	-0.593786	-0.903375	0.158346	-0.446272	0.292535	0.494314	-0.716132	0.867283	0.81674	0.32263	0.597976	0.721481
A_33_P3236035	-0.108743	-0.133975	0.050519	-0.064066	0.38282	0.574176	-0.053024	-0.086262	-0.617909	-0.252398	0.301818	0.469457
A_33_P3676746	-0.180683	-0.455078	-0.104177	-0.246646	0.146609	0.352766	-0.114242	-0.38875	-0.071899	-0.19163	0.193442	0.366116
A_24_P113131	-0.172962	-0.105073	0.003684	-0.09145	0.217447	0.42243	-0.129485	-0.191349	-0.199499	-0.173444	0.015858	0.134947
A_21_P0014571	0.734523	-0.469662	0.715514	0.326792	0.498147	0.667644	0.176401	0.120019	0.253028	0.18315	0.04155	0.183234
A_33_P3373707	-0.013137	-0.472688	-0.06038	-0.182068	0.338483	0.535686	-0.35409	-0.116227	-0.201859	-0.224059	0.084356	0.241225
A_23_P312901	0.108871	0.31425	-0.242239	0.060294	0.746181	0.843921	-0.863457	-0.114675	-0.499433	-0.492522	0.150379	0.320485
A_33_P3360997	-0.32019	-0.341827	-0.162616	-0.274878	0.039717	0.220475	-0.401552	-0.552876	-0.166262	-0.373563	0.079941	0.23603
A_33_P3377519	0.677205	0.616902	0.75511	0.683072	0.003412	0.169922	0.442297	0.723008	0.66474	0.610015	0.019097	0.14282
A_23_P152919	0.096908	0.224987	-0.108411	0.071161	0.539899	0.698727	0.077256	0.02881	0.367159	0.157742	0.273946	0.444607
A_33_P3355856	-0.362905	0.399845	-0.387921	-0.116994	0.695222	0.810769	-0.239845	-0.073624	0.463549	0.050027	0.835609	0.895202
A_23_P302550	1.06092	1.15223	1.06593	1.09303	0.000734	0.169922	0.027307	1.20524	0.487356	0.5733	0.236359	0.408945
A_23_P364567	-0.582345	0.654871	-0.647552	-0.191675	0.695319	0.810826	0.09696	0.173361	-1.06096	-0.263546	0.5771	0.705205
A_33_P3303810	-0.190194	-1.35851	-0.773586	-0.774097	0.148635	0.354748	-0.860283	0.386738	-1.06332	-0.512289	0.375738	0.537341
A_24_P416411	0.440379	-0.106011	-0.229227	0.035047	0.880425	0.927898	0.357919	0.270464	0.081274	0.236553	0.10133	0.264016
A_33_P3374085	0.227592	-0.136841	-0.060564	0.010063	0.936013	0.961917	-0.122932	-0.424576	-0.037073	-0.19486	0.239104	0.411591
A_23_P337201	-0.124525	0.014701	-0.003902	-0.037909	0.476606	0.650608	0.046366	-0.197128	0.517834	0.122357	0.618849	0.737419
A_33_P3419567	0.190031	0.21282	0.300663	0.234505	0.020064	0.179958	0.018478	-0.13785	-0.188356	-0.102576	0.241199	0.413327
A_23_P78152	-0.01839	0.403925	0.337896	0.241144	0.207363	0.413314	0.207003	0.422188	0.405248	0.344813	0.037869	0.177569
A_32_P223777	-0.751117	0.285351	0.587368	0.040534	0.92946	0.957829	0.107209	-0.08704	-0.58119	-0.187007	0.457782	0.607354
A_24_P863775	-1.56933	-0.580847	-2.12135	-1.42384	0.08725	0.284992	-0.991984	-0.57436	0.46419	-0.367385	0.485456	0.630653
A_23_P7727	-0.585193	-0.38824	-0.77059	-0.581341	0.034219	0.210553	-0.863556	-0.068557	-0.640169	-0.524094	0.157257	0.327716
A_24_P330385	0.133273	-0.053331	0.387774	0.155905	0.346936	0.543423	0.079954	-0.097632	0.014975	-0.000901	0.987721	0.992738
A_21_P0003475	-0.622418	0.935643	0.467637	0.260288	0.629609	0.764697	0.672184	0.580956	-0.139993	0.371049	0.285448	0.454462
A_21_P0013413	-0.117151	0.424011	-0.559483	-0.084208	0.795069	0.875168	0.245733	0.157654	0.200533	0.201307	0.015585	0.134165
A_24_P415280	-0.511619	-0.66845	-0.494369	-0.558146	0.009701	0.169922	-0.371827	-0.63162	-0.625336	-0.542928	0.023951	0.153336
A_33_P3296181	-0.074288	0.093028	-0.146822	-0.042694	0.608787	0.749591	-0.108271	0.06997	0.26243	0.07471	0.557425	0.688834
A_33_P3260974	-0.189076	-0.397597	-0.01483	-0.200501	0.211654	0.417251	-0.059106	-0.02395	0.311815	0.076253	0.585025	0.711536
A_23_P107653	0.302311	0.041737	0.067984	0.137344	0.23915	0.444575	-0.286382	-0.372983	-0.366185	-0.34185	0.00655	0.10203
A_24_P203134	-0.591444	-0.908422	-0.770796	-0.756887	0.014384	0.169922	-0.867423	-0.946146	-0.824427	-0.879332	0.001639	0.0953
A_23_P146783	-0.59477	0.075668	-0.769285	-0.429462	0.237337	0.442648	-0.297424	0.522268	-1.07672	-0.283959	0.601144	0.72389
A_23_P18452	0.185435	1.1305	0.797451	0.704462	0.125851	0.331093	1.06054	1.24914	0.641001	0.983559	0.031805	0.168772
A_33_P3221935	0.103329	0.071501	0.20843	0.127753	0.090813	0.289155	0.338748	-0.03565	0.300654	0.201251	0.232765	0.405719
A_23_P408353	-0.270829	0.386763	0.225204	0.113713	0.623495	0.760677	0.834759	0.847647	0.528176	0.736861	0.019492	0.143912
A_24_P329424	0.474774	0.53134	0.990289	0.665468	0.055228	0.243494	0.625027	0.289299	0.862778	0.592368	0.070612	0.223356
A_23_P337033	0.451413	0.284929	0.27605	0.337464	0.027394	0.196961	-0.186731	0.215962	-0.06922	-0.01333	0.921408	0.951278
A_33_P3312182	0.129778	0.193449	0.319557	0.214261	0.061549	0.250819	0.054295	-0.056276	0.107587	0.035202	0.541581	0.675842
A_33_P3209651	-0.349744	-0.905834	-0.765815	-0.673798	0.056288	0.244948	-0.695616	-0.941492	-1.071	-0.902703	0.014548	0.131535
A_33_P3363445	-0.834206	0.607225	0.42489	0.06597	0.897602	0.938847	-0.539465	-0.821658	0.398695	-0.320809	0.476145	0.622861
A_23_P131990	-0.073709	0.032034	0.025585	-0.005363	0.889858	0.933857	-0.281773	-0.24523	-0.054059	-0.193687	0.111165	0.276398
A_23_P151637	-0.043263	0.217446	0.792038	0.322074	0.321752	0.521058	0.38414	0.344753	1.23178	0.653558	0.152415	0.322763
A_23_P317465	-0.797875	-0.377814	-0.156301	-0.443997	0.142227	0.347946	-0.592515	-0.429945	0.216155	-0.268768	0.390133	0.549389
A_23_P419947	0.546123	-0.424335	-0.31164	-0.063284	0.855503	0.91209	0.510171	-0.696794	-0.005727	-0.064117	0.871409	0.918835
A_23_P17695	0.530621	0.496341	0.508821	0.511927	0.000383	0.169922	0.449835	0.386141	0.469921	0.435299	0.003349	0.0953
A_23_P145197	0.181196	0.202482	0.238425	0.207368	0.006423	0.169922	-0.072816	-0.050569	0.064459	-0.019642	0.68962	0.79127
A_33_P3286011	-0.150226	-0.185334	-0.116555	-0.150705	0.01692	0.170637	0.347242	0.036671	0.012987	0.1323	0.344187	0.509744
A_23_P66011	-0.885651	-1.08095	-0.72081	-0.895804	0.013234	0.169922	-1.48134	-0.814644	-0.896935	-1.06431	0.036752	0.176614
A_23_P252322	-0.168747	-0.405264	-0.305593	-0.293201	0.050562	0.236488	-0.030652	-0.539335	-0.498831	-0.356273	0.160765	0.331376
A_21_P0001855	0.670118	0.621299	-0.682933	0.202828	0.692056	0.808398	0.70633	-0.019531	-0.140687	0.182038	0.562371	0.692795
A_33_P3246703	0.132662	0.1415	0.367204	0.213789	0.108337	0.311681	0.256361	0.004014	0.230884	0.163753	0.177956	0.349952
A_33_P3398917	-0.181454	-0.139135	-0.154907	-0.158499	0.006014	0.169922	-0.372531	-0.247014	-0.138419	-0.252655	0.064787	0.216452
A_24_P942805	-0.163271	-0.031408	0.00889	-0.06193	0.355772	0.551099	-0.231466	-0.11224	-0.1023	-0.148669	0.06985	0.222301
A_33_P3370521	-0.055254	0.062435	0.184489	0.06389	0.453401	0.631805	-0.178841	-0.19508	-0.103783	-0.159234	0.029798	0.164719
A_23_P42829	0.304221	-0.155873	0.071989	0.073446	0.635838	0.769022	0.415014	0.213681	0.270944	0.29988	0.037652	0.1773
A_23_P51085	0.719826	0.191984	0.439865	0.450558	0.097974	0.298357	0.234866	-0.124861	-0.60162	-0.163871	0.56851	0.697771
A_23_P155596	-0.588614	-0.926602	-0.772646	-0.762621	0.016018	0.169922	-0.863169	-0.954817	-1.0717	-0.963229	0.003902	0.0953
A_24_P177568	1.21292	-0.007513	1.0217	0.742368	0.189221	0.395964	-0.030992	-0.246764	-1.04719	-0.441648	0.289282	0.457736
A_33_P3233981	0.467819	0.921642	0.608922	0.666128	0.038215	0.218271	0.997114	0.699909	1.21358	0.9702	0.022751	0.150858
A_33_P3382309	-0.088533	-0.046512	0.061371	-0.024558	0.637488	0.770094	0.210788	0.237638	0.469559	0.305995	0.065112	0.216967
A_21_P0006579	0.309311	0.231808	0.228667	0.256595	0.0104	0.169922	-0.081469	0.757386	0.142766	0.272895	0.390121	0.549389
A_23_P90099	0.272428	-0.213848	0.042269	0.033616	0.83312	0.898156	-0.339485	-0.664711	-0.371901	-0.458699	0.047268	0.19157
A_33_P3297978	-0.854619	-0.77223	-0.89996	-0.84227	0.001964	0.169922	-0.404891	-0.126719	0.246487	-0.095041	0.664502	0.771766
A_23_P45536	-0.460375	-0.25763	0.507613	-0.070131	0.834083	0.898713	-0.148964	-0.568678	0.33646	-0.127061	0.675088	0.78014
A_23_P95640	0.504536	-0.052823	0.630888	0.360867	0.227914	0.433287	-0.117294	0.326073	0.532141	0.246973	0.326371	0.492781
A_24_P333421	0.125765	-0.255968	-0.012993	-0.047732	0.710414	0.820771	-0.987873	-0.576806	-0.946854	-0.837178	0.023525	0.152477
A_23_P117298	0.028957	0.303868	0.183579	0.172135	0.162972	0.36991	0.069494	-0.05259	-0.014529	0.000792	0.984483	0.990741
A_23_P70060	0.520144	0.229816	0.383313	0.377758	0.04591	0.228307	0.095298	0.137765	0.039445	0.090836	0.085783	0.243193
A_24_P211044	-0.097515	0.037106	0.149282	0.029624	0.718273	0.825724	-0.028323	0.169931	0.125332	0.08898	0.276585	0.446729
A_23_P24215	0.240551	-0.072567	0.557328	0.241771	0.315022	0.515081	0.235544	-0.062289	0.638095	0.27045	0.314181	0.481166
A_23_P381746	-0.589359	-0.916367	-0.773264	-0.759664	0.015169	0.169922	-0.868962	-0.948749	-1.07184	-0.963182	0.003732	0.0953
A_23_P169017	0.004476	0.126655	0.155077	0.095403	0.174927	0.381198	0.151119	0.168961	-0.019846	0.100078	0.238231	0.41066
A_23_P326204	0.612779	0.363638	0.45161	0.476009	0.022689	0.186872	-0.169539	-0.227788	0.188426	-0.069634	0.646086	0.757907
A_24_P371425	0.355243	0.080343	0.05596	0.163849	0.229843	0.435192	-0.11404	0.185001	-0.039916	0.010348	0.918882	0.949674
A_23_P88691	-0.428787	-0.588818	-0.07987	-0.365825	0.135292	0.341069	0.724497	0.039335	0.122675	0.295502	0.304455	0.472013
A_21_P0003951	-0.081993	0.049229	-0.021948	-0.018237	0.678075	0.798414	0.260898	0.08695	0.150899	0.166249	0.082036	0.238596
A_23_P85180	0.237803	-0.489143	-0.322743	-0.191361	0.475919	0.650085	-0.044653	-0.419058	-0.386359	-0.283357	0.141576	0.310869
A_33_P3374190	-0.538765	-0.314859	-0.153314	-0.335646	0.095279	0.294988	0.300451	-0.011933	0.047215	0.111911	0.363163	0.526705
A_24_P65060	-1.47862	-1.2361	-0.366821	-1.02718	0.093133	0.292677	-0.533324	-1.81082	-2.08589	-1.47668	0.090848	0.249473
A_24_P139094	0.031607	-0.359189	-0.222558	-0.18338	0.250412	0.455826	-0.476684	0.159023	-0.143422	-0.153694	0.490589	0.634524
A_24_P47547	0.32498	0.141346	0.051574	0.172633	0.16506	0.371643	0.469724	0.215939	0.643462	0.443041	0.070324	0.222962
A_33_P3795644	0.501703	0.434811	1.14381	0.693441	0.09183	0.29069	0.709057	0.200561	1.042	0.65054	0.11711	0.283559
A_23_P399501	-0.688331	-0.877123	-0.586263	-0.717239	0.013819	0.169922	-0.071263	-0.447613	-0.050919	-0.189932	0.278732	0.448568
A_23_P390384	0.270375	-0.032699	-0.194821	0.014285	0.92611	0.956029	0.166246	0.169481	-0.23001	0.035239	0.815352	0.881918
A_33_P3290144	0.588121	-0.219089	0.301551	0.223528	0.443965	0.624169	0.59148	-0.727608	0.222259	0.02871	0.948398	0.96857
A_24_P394698	0.3668	0.197758	0.010607	0.191722	0.203377	0.409689	-0.272643	0.003137	-0.310732	-0.193413	0.189642	0.362487
A_33_P3370364	-0.454303	-0.971872	-0.72919	-0.718455	0.040679	0.221749	-0.787067	-1.03917	-0.850258	-0.892165	0.007129	0.104483
A_33_P3277728	-0.210855	-0.308888	-0.264728	-0.261491	0.011548	0.169922	-0.41099	-0.378449	0.15683	-0.21087	0.370591	0.533069
A_33_P3283619	-0.093281	-0.159425	0.26149	0.002928	0.984159	0.990309	-0.427872	-0.241095	-0.021216	-0.230061	0.189395	0.36227
A_23_P135031	-0.197185	0.240991	0.177896	0.073901	0.643073	0.773807	-0.091616	-0.142619	0.243986	0.00325	0.98105	0.988645
A_23_P68998	-0.363788	-0.730639	-0.459097	-0.517841	0.042208	0.222958	-0.242306	-0.693019	0.113103	-0.274074	0.360935	0.525008
A_33_P3313810	-0.381635	-0.573321	-1.03448	-0.663145	0.075777	0.270175	-0.864666	-0.019559	-0.297122	-0.393783	0.254182	0.425431
A_33_P3315303	-0.124863	-0.412896	-0.179964	-0.239241	0.113438	0.316999	-0.359965	-0.312113	-0.328119	-0.333399	0.001775	0.0953
A_23_P210869	0.036038	0.117029	0.262991	0.138686	0.171974	0.37845	0.046358	-0.017145	-0.044602	-0.00513	0.866545	0.915566
A_32_P79190	-0.144402	-0.547573	-0.793604	-0.495193	0.120248	0.324457	-1.32759	-1.05469	-1.40579	-1.26269	0.007029	0.10419
A_23_P1638	-0.255466	0.024401	-0.479878	-0.236981	0.245733	0.451372	-0.271689	-0.151836	-0.490982	-0.304836	0.091737	0.2505
A_33_P3357658	-0.297736	-0.651115	0.001013	-0.315946	0.235663	0.440956	-0.079954	-0.677019	-0.162582	-0.306519	0.242475	0.414525
A_24_P85537	-0.401282	0.165919	-0.583481	-0.272948	0.350005	0.545722	0.773166	0.89116	1.06879	0.911039	0.008777	0.111741
A_33_P3610138	-0.595384	-0.095155	-0.746255	-0.478931	0.135355	0.341184	0.037417	-0.610166	-0.87455	-0.482433	0.216889	0.390275
A_33_P3214520	-0.89273	-0.756539	-0.350337	-0.666535	0.05487	0.243159	-0.013466	0.364593	-0.406247	-0.018374	0.941717	0.964491
A_33_P3308219	-0.264842	-0.00088	-0.027533	-0.097752	0.364141	0.558429	-0.339353	-0.246993	-0.225775	-0.270707	0.016186	0.135845
A_24_P845072	-0.142476	-0.055201	-0.786573	-0.328083	0.29081	0.49267	0.759818	0.745244	1.47409	0.993051	0.053973	0.203008
A_32_P198303	0.212163	0.374951	-0.022397	0.188239	0.244224	0.449737	0.041236	0.335566	-0.324941	0.017287	0.936148	0.961105
A_23_P77965	-0.085476	-0.081341	-0.327002	-0.164606	0.179878	0.386333	-0.312649	-0.069576	-0.101913	-0.161379	0.168399	0.340066
A_21_P0006162	0.585468	0.483522	-0.318224	0.250256	0.473519	0.648126	0.897725	-0.230658	0.476777	0.381281	0.366414	0.529626
A_23_P250347	-0.742814	-0.188363	0.145534	-0.261881	0.418489	0.604437	0.615057	-0.015462	0.444743	0.348112	0.205773	0.378439
A_33_P3332690	-0.007616	0.232398	0.06107	0.095284	0.313517	0.513602	0.202333	0.028244	0.073284	0.101287	0.191701	0.364484
A_32_P118397	0.038222	-0.023168	0.1374	0.050818	0.390814	0.581205	-0.068359	-0.102796	0.144432	-0.008908	0.918798	0.949672
A_33_P3308105	0.094794	-0.430613	-0.279503	-0.205107	0.319497	0.519062	0.043727	-0.675241	-0.425926	-0.35248	0.236426	0.409017
A_33_P3242369	-0.977556	0.087036	-0.775054	-0.555191	0.231048	0.436469	0.184329	0.294818	-1.04931	-0.190054	0.702209	0.800601
A_24_P419132	-0.09014	0.051225	0.182475	0.047853	0.605074	0.74688	0.779668	0.405062	0.115487	0.433406	0.152892	0.323218
A_23_P419411	-0.601842	0.270334	-0.763128	-0.364879	0.373519	0.566341	-0.851929	-0.624948	-1.05562	-0.844166	0.021029	0.147172
A_24_P357647	0.023123	1.18242	1.16508	0.790206	0.175563	0.381975	0.602424	0.44211	0.145466	0.396666	0.097502	0.2589
A_23_P141651	-0.139506	-0.053874	-0.351706	-0.181696	0.176551	0.382874	-0.157906	0.062458	0.284809	0.063121	0.670291	0.776443
A_23_P401014	-0.146966	-0.163319	-0.143747	-0.151344	0.001599	0.169922	-0.202836	-0.123099	0.072309	-0.084542	0.409651	0.566139
A_23_P215525	-0.18425	-0.215116	-0.356724	-0.25203	0.041637	0.222619	-0.214483	-0.154016	0.549775	0.060425	0.828398	0.890346
A_23_P133665	0.256519	0.667915	0.672545	0.532327	0.061037	0.250192	0.755264	-0.112999	-0.717799	-0.025178	0.958391	0.975168
A_23_P413803	-0.509318	0.121269	-0.643692	-0.343914	0.282084	0.484751	-0.208144	0.54063	0.161129	0.164538	0.526049	0.66384
A_23_P422778	-0.312215	-0.112601	0.058466	-0.122117	0.372386	0.565447	0.024462	0.021235	0.273289	0.106328	0.330796	0.497129
A_33_P3260106	-0.274877	-0.112515	-0.289448	-0.225613	0.057753	0.246513	-0.127895	-0.394766	-0.366277	-0.296313	0.072748	0.226376
A_24_P613108	0.464532	-0.06913	-0.054775	0.113542	0.584078	0.730978	0.431851	0.432155	0.764084	0.542697	0.039175	0.179205
A_23_P430930	-0.588313	-0.908563	-0.759024	-0.751967	0.014802	0.169922	-0.850627	-0.935442	-1.05165	-0.945908	0.003773	0.0953
A_23_P24457	-0.045989	0.176887	0.127685	0.086194	0.33038	0.528731	0.294672	0.053121	0.16454	0.170778	0.134223	0.303008
A_32_P64598	-0.757876	-0.974909	-0.679779	-0.804188	0.011839	0.169922	-0.245074	-0.048725	1.13706	0.281088	0.581806	0.708957
A_33_P3286923	-0.224146	0.118198	-0.655109	-0.253686	0.374444	0.567095	-0.784387	0.155818	-0.383655	-0.337408	0.341127	0.50673
A_21_P0011593	-0.222501	-0.168847	-0.044737	-0.145362	0.109942	0.313222	-0.086753	-0.256716	-0.309902	-0.21779	0.083664	0.240465
A_33_P3335865	-0.567929	-1.01289	-0.663185	-0.748	0.031181	0.205375	-1.13752	-1.36725	-1.5456	-1.35012	0.007566	0.106721
A_19_P00320972	-0.164573	-0.160721	-0.13566	-0.153651	0.003462	0.169922	-0.393575	0.024311	-0.229128	-0.199464	0.242467	0.414525
A_23_P66881	-1.15216	0.09678	-0.82429	-0.626555	0.235735	0.440968	0.174358	-0.033423	0.169041	0.103325	0.269944	0.440619
A_21_P0003332	-0.003474	-0.006701	0.112685	0.03417	0.475958	0.650109	-0.130824	-0.080473	0.05889	-0.050802	0.465077	0.613278
A_23_P403335	0.296841	0.420152	0.620997	0.445997	0.042051	0.222862	0.113813	0.332734	0.196176	0.214241	0.078481	0.233962
A_33_P3674851	-0.191022	-0.287433	-0.217625	-0.232027	0.015006	0.169922	0.141788	0.038991	-0.151378	0.0098	0.91957	0.95026
A_24_P212539	0.298505	-0.045485	-0.103247	0.049925	0.729026	0.832531	0.32641	-0.172917	0.13048	0.094658	0.58149	0.708698
A_23_P57547	0.488198	0.225818	0.455114	0.38971	0.042012	0.222833	0.768755	0.226888	0.391644	0.462429	0.102177	0.265202
A_33_P3404331	0.120533	0.332729	-0.092972	0.120097	0.431497	0.614053	0.091585	0.099875	0.669794	0.287085	0.272357	0.443102
A_33_P3369266	-0.092682	-0.098059	-0.120688	-0.10381	0.006763	0.169922	-0.168978	-0.404454	-0.251135	-0.274856	0.057633	0.207384
A_21_P0013411	-0.149068	0.061518	-0.010481	-0.032677	0.649771	0.778417	-0.292827	0.024096	-0.042392	-0.103708	0.394908	0.553382
A_23_P4007	-0.07312	-0.15748	-0.082997	-0.104533	0.059183	0.248372	-0.186707	-0.377435	-0.412294	-0.325479	0.043404	0.185629
A_23_P139998	0.228533	0.209457	0.395117	0.277702	0.042248	0.222958	0.260816	0.109085	0.086543	0.152148	0.108676	0.27342
A_23_P207517	0.1917	-0.429403	-0.56165	-0.266451	0.369975	0.563287	-1.41539	-0.973636	-1.61971	-1.33625	0.019757	0.144552
A_24_P244100	0.431471	0.324221	0.128372	0.294688	0.079947	0.275065	0.128929	0.423983	-0.035535	0.172459	0.328105	0.49434
A_23_P140738	0.060007	-0.024298	-0.101522	-0.021938	0.68443	0.802887	-0.114025	-0.213394	-0.477205	-0.268208	0.131741	0.300155
A_33_P3323486	-0.598747	-0.915311	-0.767439	-0.760499	0.014154	0.169922	-1.10039	-0.949417	-1.07864	-1.04282	0.002035	0.0953
A_21_P0002740	0.958508	0.974386	0.572577	0.835157	0.023861	0.189637	-0.070465	0.638949	-0.157697	0.136929	0.641678	0.754649
A_33_P3358957	-0.550895	-0.642246	-0.89566	-0.696267	0.021241	0.183223	-0.463682	-0.738483	-0.948591	-0.716919	0.036276	0.17599
A_21_P0005817	-0.035071	-0.399498	0.035761	-0.132936	0.428123	0.611653	0.311205	-0.05182	0.458945	0.239444	0.255324	0.426579
A_21_P0005097	-0.036462	0.476958	0.516772	0.319089	0.215147	0.420361	0.123228	0.14061	-0.020187	0.081217	0.251956	0.423296
A_33_P3214481	-0.036031	0.060009	0.465582	0.163187	0.399662	0.588554	0.806902	-0.095061	0.791244	0.501028	0.23481	0.407351
A_33_P3282374	0.184408	0.640478	-0.063273	0.253871	0.343209	0.540126	0.443292	0.241498	0.642997	0.442596	0.062243	0.213152
A_33_P3400547	0.08238	-0.064026	0.169328	0.062561	0.455188	0.633238	0.939584	0.22242	0.51301	0.558338	0.115518	0.281559
A_23_P210330	0.49999	0.589588	0.539549	0.543043	0.002271	0.169922	-0.533968	-0.369457	-0.66209	-0.521839	0.025344	0.156472
A_23_P356616	0.273892	0.071673	0.045561	0.130375	0.212517	0.418205	0.030921	0.088228	0.049807	0.056319	0.079135	0.234785
A_33_P3362933	-0.19976	-0.058275	-0.032099	-0.096711	0.204414	0.410688	-0.045084	-0.069389	0.033346	-0.027042	0.474995	0.622067
A_23_P116829	-0.664824	-1.0821	-0.767617	-0.838181	0.021698	0.184259	0.695698	0.338558	0.24121	0.425155	0.09136	0.250135
A_21_P0006762	-0.317211	-0.227347	0.198787	-0.115257	0.544199	0.701772	0.452851	-0.43137	0.109711	0.043731	0.880714	0.925282
A_21_P0000953	-0.593696	-0.934669	-0.776078	-0.768148	0.016052	0.169922	-0.865556	-0.963069	-1.0768	-0.968476	0.003949	0.0953
A_23_P20427	-0.475325	-0.180849	-0.468696	-0.374956	0.06096	0.250154	-0.537313	-0.242004	-0.808018	-0.529112	0.083627	0.240403
A_23_P145068	0.191433	-0.60299	-0.104198	-0.171919	0.535582	0.695569	-0.675117	-0.870426	-0.641526	-0.729023	0.009447	0.11442
A_23_P100127	0.306627	0.410728	0.05916	0.258839	0.131098	0.337026	-0.056749	-0.217823	0.171657	-0.034305	0.7901	0.864796
A_21_P0008432	-0.590898	-0.933078	-0.780154	-0.768044	0.016201	0.169922	-1.15894	-0.962105	-1.07278	-1.06461	0.002851	0.0953
A_24_P63522	-0.545896	-1.07247	-0.083884	-0.567417	0.185302	0.392175	0.992511	-0.012505	0.811237	0.597081	0.193267	0.365981
A_33_P3259443	-0.016373	-0.103188	-0.254601	-0.12472	0.215048	0.420335	-0.319506	0.223057	0.025493	-0.023652	0.895092	0.934422
A_33_P3287815	0.072685	0.009846	0.508934	0.197155	0.335886	0.533593	-0.395553	-0.063938	0.437535	-0.007319	0.978634	0.987315
A_33_P3316026	0.265555	0.021492	0.08757	0.124872	0.22878	0.434084	-0.091759	0.055438	-0.230988	-0.089103	0.393958	0.552616
A_23_P344568	0.710554	0.951849	0.465485	0.709296	0.037021	0.215877	0.864811	1.00599	0.876087	0.915628	0.002438	0.0953
A_33_P3402086	-0.023209	0.026856	0.214449	0.072699	0.420711	0.606336	-0.055052	-0.178359	0.224455	-0.002985	0.982288	0.989572
A_21_P0014045	0.485608	-0.919158	0.37146	-0.020697	0.967527	0.980481	-0.870721	-0.947303	-1.05078	-0.956266	0.002963	0.0953
A_21_P0007413	-0.63192	-0.104677	-0.394583	-0.37706	0.131895	0.337931	0.225277	0.1036	0.055938	0.128271	0.125951	0.293828
A_32_P23795	-0.13841	-0.002172	0.100988	-0.013198	0.866595	0.919193	0.483279	0.06799	0.355236	0.302169	0.132966	0.301563
A_33_P3264416	0.055467	0.203213	0.253648	0.170776	0.102873	0.304551	0.233376	0.089622	0.054486	0.125828	0.148209	0.318056
A_23_P425681	0.332469	0.283005	0.128943	0.248139	0.055929	0.244501	0.958966	0.539404	1.01447	0.837614	0.030591	0.166249
A_33_P3280796	0.109543	-0.572323	-0.161849	-0.20821	0.403692	0.592108	-0.062975	-0.765906	0.183922	-0.214986	0.528765	0.665937
A_24_P75230	-0.115185	0.10253	0.163306	0.050217	0.612755	0.752454	0.431139	0.126453	0.458431	0.338675	0.086142	0.243613
A_24_P403561	-0.192683	-1.00127	-0.474263	-0.556073	0.143522	0.349466	-0.341246	-1.04137	-0.865818	-0.749478	0.070516	0.223343
A_23_P317324	-0.101323	-0.007482	-0.780225	-0.296343	0.347643	0.54395	0.251417	-0.082646	0.856597	0.341789	0.339694	0.505429
A_23_P11729	-0.288694	-0.252086	-0.179483	-0.240088	0.017402	0.171413	-0.110054	0.022486	-0.072209	-0.053259	0.309189	0.476741
A_21_P0009182	0.118686	-0.205355	0.225177	0.046169	0.755489	0.850058	-0.364831	-0.30721	-0.13947	-0.270504	0.057144	0.206644
A_23_P41246	-0.261171	-0.109464	-0.157006	-0.17588	0.059179	0.248372	-0.358066	0.003751	-0.103264	-0.152526	0.291121	0.459457
A_32_P224234	-0.832369	-0.383154	-0.531948	-0.58249	0.047787	0.23189	-0.051824	0.487037	0.606073	0.347095	0.228496	0.40123
A_33_P3254013	-0.014431	0.054424	0.106574	0.048856	0.297948	0.499034	-0.004557	-0.20884	-0.163272	-0.125556	0.179755	0.351933
A_23_P42565	0.06257	0.027642	0.272188	0.1208	0.254479	0.459614	0.176295	0.01841	0.156239	0.116981	0.142478	0.311928
A_23_P13524	0.468681	-0.105619	0.017271	0.126778	0.54324	0.701063	-0.195047	-0.53421	-0.498808	-0.409355	0.062709	0.213753
A_24_P935794	-0.585655	-0.44821	-0.769802	-0.601222	0.023179	0.188264	-0.503964	-0.93709	-1.06318	-0.834745	0.03878	0.178731
A_24_P328819	0.002162	0.026362	0.221877	0.083467	0.353009	0.548433	-0.133807	0.049458	0.122663	0.012771	0.882428	0.926315
A_23_P303210	0.373879	-0.13982	0.084056	0.106038	0.549758	0.705751	0.116867	-0.096218	0.499814	0.173488	0.42461	0.579375
A_21_P0002049	0.248847	0.636321	0.238965	0.374711	0.103358	0.305198	0.754343	-0.38645	-0.452073	-0.02806	0.949405	0.969136
A_23_P38365	0.482199	0.745043	0.429031	0.552091	0.029912	0.202006	1.00858	0.676043	0.576242	0.753622	0.028783	0.162902
A_23_P23296	-0.153238	-0.249223	0.212825	-0.063212	0.697373	0.812033	-0.12806	0.031604	-0.024215	-0.040223	0.480494	0.626465
A_24_P329487	0.052937	1.0515	-0.432712	0.223907	0.659295	0.78494	0.101181	0.423457	-0.617588	-0.030983	0.92898	0.956585
A_33_P3276638	-0.030471	-0.090963	-0.386568	-0.169334	0.26362	0.467667	-0.520044	0.032529	-0.0533	-0.180272	0.403872	0.561228
A_24_P203000	-0.293346	-0.344343	-0.359593	-0.332427	0.003611	0.169922	0.593217	-0.135739	-0.006039	0.15048	0.571726	0.700388
A_23_P113417	-0.075583	-0.129016	0.037714	-0.055628	0.37519	0.567678	-0.02874	-0.041982	-0.225367	-0.098696	0.260093	0.431179
A_33_P3422968	-0.586264	0.642065	-0.766494	-0.236898	0.645996	0.775934	-0.312159	-0.060225	-1.0771	-0.483162	0.254825	0.426127
A_23_P319783	-0.099925	-0.400925	-0.543232	-0.348027	0.116795	0.320622	0.150526	-0.323607	0.292502	0.039807	0.850585	0.90576
A_21_P0006392	-0.348764	0.316185	0.429732	0.132384	0.640263	0.771888	0.211774	0.83795	-0.422926	0.208933	0.62391	0.741497
A_33_P3462975	-0.23805	-0.012612	-0.766226	-0.338963	0.268367	0.472076	-0.423349	-0.354143	-1.06158	-0.613023	0.112581	0.278108
A_23_P356646	0.05513	0.27651	0.385938	0.239193	0.133203	0.33892	-0.251824	-0.234105	-0.079307	-0.188412	0.07516	0.229857
A_33_P3239744	0.105852	0.173616	0.139309	0.139592	0.019079	0.176483	-0.011544	-0.033183	-0.427201	-0.15731	0.364348	0.527795
A_23_P141738	0.001297	-0.057336	0.339885	0.094615	0.524562	0.687349	0.313711	-0.347284	0.158598	0.041675	0.853922	0.907438
A_33_P3364463	0.218741	0.234853	0.244886	0.232827	0.001068	0.169922	-0.132112	0.314302	0.386153	0.189448	0.363003	0.526585
A_33_P3403399	0.503275	-0.121416	-0.166943	0.071639	0.771893	0.86055	-0.516766	-0.726102	-0.754476	-0.665781	0.012439	0.125253
A_21_P0012250	0.041606	-0.074209	0.160823	0.04274	0.593121	0.738032	-0.111373	-0.17291	-0.069066	-0.117783	0.059709	0.20979
A_23_P427217	-0.230954	-0.107851	-0.431399	-0.256735	0.112554	0.316055	-0.087351	0.211333	0.288328	0.137437	0.353134	0.517995
A_23_P75978	0.085968	-0.116572	-0.08333	-0.037978	0.606351	0.74762	-0.652136	-0.350895	-0.600513	-0.534515	0.02897	0.163368
A_19_P00812608	0.036803	-0.015881	0.173519	0.064814	0.369634	0.563069	-0.112638	-0.133045	0.019972	-0.075237	0.25731	0.428308
A_33_P3273063	0.158238	-0.204106	-0.145323	-0.06373	0.627509	0.763104	-0.305781	-0.408214	-0.110027	-0.274674	0.088205	0.246085
A_33_P3315288	-0.00973	0.064588	0.031965	0.028941	0.310673	0.510776	-0.021593	-0.02952	-0.07509	-0.042068	0.127633	0.295525
A_32_P109036	-0.090318	0.107279	-0.024059	-0.002366	0.971198	0.982767	0.371412	0.318636	-0.613288	0.025587	0.943516	0.965704
A_24_P95439	0.067551	0.279072	-1.52508	-0.392819	0.561573	0.714091	-1.19797	0.41905	-1.0779	-0.61894	0.356179	0.521025
A_24_P141688	0.424895	-0.025766	0.131917	0.177015	0.312014	0.512071	-0.25493	0.135775	-0.080305	-0.066487	0.615866	0.735102
A_33_P3419098	-0.130049	-0.314539	-0.204123	-0.216237	0.056306	0.244965	-0.371924	-0.343222	-0.062205	-0.259117	0.11982	0.286816
A_33_P3325497	0.5075	-0.604769	-1.5404	-0.545891	0.453758	0.632122	-1.30529	-0.487442	-2.57962	-1.45745	0.138985	0.308171
A_24_P193600	0.855376	0.649159	0.661296	0.721944	0.008455	0.169922	0.415287	0.698644	0.508889	0.54094	0.02293	0.15115
A_23_P127697	-0.216794	-0.058793	0.439157	0.054523	0.808548	0.883161	0.014339	0.118411	0.854144	0.328965	0.339329	0.505052
A_21_P0013576	0.05978	0.020137	0.043594	0.04117	0.070024	0.262218	0.069912	-0.14291	0.385228	0.104077	0.567486	0.69709
A_24_P120109	-0.06364	-0.42823	-0.15641	-0.216093	0.186905	0.393414	-0.35277	-0.452139	-0.093956	-0.299622	0.106971	0.271049
A_23_P207213	0.832621	0.34373	0.111628	0.429326	0.180745	0.387235	-0.077118	-0.099404	-0.416969	-0.197831	0.213263	0.386872
A_21_P0011852	-0.482532	0.438921	-0.543901	-0.195837	0.600615	0.743789	-0.635399	-0.176366	-1.05239	-0.621385	0.133381	0.302084
A_23_P29079	0.438104	0.352644	0.392433	0.394394	0.003896	0.169922	0.095541	0.111033	0.01179	0.072788	0.142093	0.311332
A_23_P203013	-0.121078	-0.008793	-0.36929	-0.166387	0.258639	0.463166	-0.029964	0.469732	0.66219	0.36732	0.216897	0.390275
A_33_P3269817	0.305133	-0.384582	0.441168	0.120573	0.683592	0.802179	-0.593992	-0.105103	-0.961601	-0.553565	0.155346	0.325754
A_21_P0011058	-0.505709	-0.066345	0.471737	-0.033439	0.916635	0.949874	-0.027735	0.010388	0.817031	0.266561	0.435279	0.588607
A_21_P0000014	-0.599965	0.249626	-0.765967	-0.372102	0.358374	0.553309	-0.651096	-0.247537	-1.06527	-0.654635	0.109156	0.274097
A_33_P3795649	-0.246245	-0.155655	-0.077104	-0.159668	0.082278	0.278176	-0.076507	-0.092875	-0.090218	-0.086533	0.003417	0.0953
A_24_P130865	-0.033046	0.020626	-0.118655	-0.043692	0.394038	0.583702	-0.280921	-0.038663	0.0142	-0.101795	0.379013	0.540164
A_23_P325075	-0.25138	-0.432237	-0.312744	-0.33212	0.024622	0.19157	-0.445269	-0.422525	-0.063953	-0.310582	0.128349	0.296456
A_33_P3286278	-0.082965	0.004158	-0.019054	-0.03262	0.337062	0.534522	-0.241161	-0.283573	-0.13394	-0.219558	0.038751	0.178731
A_33_P3243364	-0.406046	-0.356768	-0.013896	-0.258903	0.170633	0.377099	0.090293	0.088288	0.393387	0.190656	0.20073	0.373438
A_32_P61857	0.181023	0.073136	0.335214	0.196458	0.122836	0.327949	0.437096	0.283922	0.465087	0.395368	0.019685	0.144333
A_32_P530933	0.322027	0.10643	0.283407	0.237288	0.07011	0.262218	0.199236	0.194827	0.532946	0.309003	0.110064	0.275102
A_24_P40907	0.648518	0.51887	-0.103365	0.354674	0.266009	0.470001	0.057548	0.20906	-0.278578	-0.00399	0.980423	0.988275
A_23_P56746	-0.15292	-1.22238	-0.151792	-0.509032	0.28968	0.491778	-0.448147	-1.23223	0.196084	-0.494764	0.353618	0.51844
A_33_P3326020	0.0873	0.184313	0.019872	0.097162	0.178712	0.384955	0.088205	-0.056335	0.056812	0.029561	0.570047	0.698982
A_33_P3405966	0.800041	0.765968	1.00732	0.857777	0.007642	0.169922	0.024581	0.125962	-0.115187	0.011785	0.881629	0.925817
A_21_P0012921	0.168315	0.47461	-1.17029	-0.175788	0.761016	0.853286	-0.342541	-0.041045	0.757785	0.124733	0.740526	0.829449
A_24_P233570	0.192662	-0.075005	0.164068	0.093909	0.383738	0.57506	0.05338	-0.245423	0.284958	0.030972	0.858773	0.910319
A_24_P315941	-0.054263	-0.723464	-0.372333	-0.383353	0.185752	0.39252	-0.466014	-0.609684	-0.262287	-0.445995	0.047458	0.19189
A_23_P203191	-0.424509	0.025067	-0.056391	-0.151944	0.386497	0.577427	0.119643	-0.215878	0.142248	0.015337	0.906747	0.942535
A_23_P16157	0.003965	-0.07446	0.124283	0.017929	0.785734	0.869412	0.119944	0.066359	-0.042377	0.047975	0.42085	0.575897
A_21_P0012500	-0.062083	-0.44935	-0.110232	-0.207222	0.231142	0.436491	-0.543997	-0.087598	0.330592	-0.100334	0.729549	0.821312
A_33_P3363340	0.100637	0.02078	0.08512	0.068846	0.106353	0.309083	-0.288186	0.120773	0.067831	-0.033194	0.820191	0.885054
A_23_P102471	-0.656085	-0.40208	-0.6801	-0.579422	0.022761	0.187114	0.377646	-0.102742	0.452409	0.242437	0.29804	0.465951
A_23_P50907	-0.08629	-1.18287	-0.720872	-0.663343	0.172173	0.378717	-0.637968	-1.32826	-0.719586	-0.89527	0.054387	0.203601
A_21_P0010405	0.042855	0.04647	0.138212	0.075846	0.135632	0.341478	-0.080846	0.03319	0.393274	0.115206	0.504695	0.646035
A_24_P367211	0.035713	-0.453508	-0.394705	-0.270833	0.221127	0.426182	-1.09703	-0.003277	-0.293582	-0.46463	0.291358	0.459597
A_23_P4628	0.010373	-0.408745	-0.385148	-0.261174	0.194665	0.401423	-0.215893	-0.06358	-1.06915	-0.449542	0.28735	0.456049
A_33_P3409508	0.078448	-0.096283	-0.059959	-0.025932	0.674322	0.795445	-0.644729	-0.224059	-0.575346	-0.481378	0.066005	0.218026
A_23_P137532	0.71287	0.301016	0.554692	0.522859	0.048811	0.233543	0.534521	0.386536	0.425056	0.448704	0.009618	0.114732
A_33_P3277611	-0.105085	-0.003328	0.064949	-0.014488	0.796941	0.87643	-0.119337	-0.189162	-0.180831	-0.16311	0.017739	0.139703
A_21_P0007965	-0.617389	-0.921242	-0.775875	-0.771502	0.012689	0.169922	-0.890154	-0.962493	-1.08091	-0.977853	0.003217	0.0953
A_21_P0006020	-0.228512	0.42168	0.822593	0.338587	0.384113	0.575421	0.716793	1.21882	0.465534	0.800382	0.068743	0.220931
A_33_P3340718	0.119071	1.00547	0.779478	0.634672	0.139694	0.345625	1.89144	0.969569	1.00216	1.28772	0.050844	0.19724
A_33_P3378737	-0.602254	1.54785	-0.23526	0.23678	0.755516	0.850058	0.133698	0.264824	-0.560818	-0.054099	0.85231	0.906794
A_33_P3360363	-0.033742	-0.022423	0.083169	0.009001	0.831471	0.897062	-0.395475	-0.11501	-0.10707	-0.205852	0.162151	0.333047
A_24_P213924	-0.503017	-0.628583	-0.606435	-0.579345	0.004432	0.169922	-0.473528	-0.271687	-0.154353	-0.299856	0.084549	0.241457
A_23_P80342	0.30341	0.2444	0.024767	0.190859	0.153207	0.35947	-0.170327	0.213823	-0.331184	-0.095896	0.613221	0.7332
A_21_P0003975	-0.593186	-0.907716	-0.76955	-0.756817	0.014158	0.169922	-0.851249	-0.938043	-1.39222	-1.06051	0.024117	0.153519
A_23_P370682	0.641202	3.21568	3.60877	2.48855	0.11601	0.31976	3.66728	2.71544	3.89345	3.42539	0.010921	0.119604
A_23_P98183	-0.165493	-0.398797	-0.225001	-0.263097	0.064046	0.25373	-0.089075	-0.568039	-0.487728	-0.381614	0.123349	0.290789
A_23_P404821	0.912006	0.188344	0.332175	0.477509	0.163496	0.370242	0.045393	-0.166555	0.562034	0.146957	0.567075	0.696784
A_33_P3229027	-0.018101	-0.244702	-0.577791	-0.280198	0.226874	0.432222	-0.302219	0.068746	-0.346623	-0.193366	0.279719	0.449438
A_23_P258887	0.081285	0.101574	0.287135	0.156665	0.1392	0.345126	0.133986	0.199175	0.164454	0.165871	0.012646	0.12574
A_23_P70095	0.100025	0.513986	0.407338	0.34045	0.111142	0.314497	0.350146	0.767961	0.316465	0.478191	0.081148	0.237423
A_24_P382319	-0.260212	0.278635	0.343042	0.120488	0.593082	0.738011	0.472658	0.017699	0.683449	0.391269	0.184633	0.357377
A_33_P3302025	-0.251172	-0.122873	-0.297544	-0.223863	0.050375	0.236082	-0.304206	-0.138045	-0.310169	-0.250807	0.047041	0.191565
A_33_P3367565	0.553152	0.226843	0.079551	0.286515	0.177191	0.383481	-0.342276	-0.390449	-0.062818	-0.265181	0.121816	0.288975
A_23_P346006	-0.370383	-0.474174	-0.83967	-0.561409	0.058666	0.247765	-0.157546	-0.002242	0.331771	0.057328	0.729653	0.821375
A_23_P59836	0.091667	-0.248256	-0.345413	-0.167334	0.333931	0.531738	-0.407232	-0.383005	-0.638456	-0.476231	0.028003	0.161358
A_23_P26570	-0.309291	-0.234288	0.409629	-0.04465	0.862934	0.916844	0.215902	0.153133	0.307011	0.225349	0.037121	0.176693
A_33_P3212172	-0.416597	-0.078321	0.26661	-0.076103	0.736776	0.837231	-0.060646	0.136904	0.458998	0.178418	0.359927	0.524099
A_33_P3406796	-0.036252	0.558444	-0.096109	0.142028	0.56676	0.718162	-0.349741	0.47628	-0.0969	0.00988	0.971422	0.982848
A_33_P3382177	-0.061176	-0.710504	-0.458867	-0.410182	0.162205	0.369152	-0.348263	-0.860463	-0.589106	-0.599277	0.055887	0.205004
A_24_P86246	0.162125	-1.2292	0.01739	-0.349894	0.511249	0.677536	-0.839818	-0.648744	-0.725502	-0.738021	0.00561	0.097198
A_23_P29922	0.743108	3.14541	1.12365	1.67072	0.154301	0.360924	3.38911	3.16961	3.03748	3.19873	0.001026	0.0953
A_24_P376422	-0.411688	-0.241966	-0.30139	-0.318348	0.023537	0.189023	0.022089	0.107124	0.308331	0.145848	0.227843	0.400606
A_23_P23346	-0.615943	-0.899412	-0.251198	-0.588851	0.088277	0.286162	0.528441	-0.130511	0.185991	0.19464	0.413914	0.569754
A_33_P3350703	-0.587303	-0.713899	-0.292554	-0.531252	0.051015	0.237078	0.667415	-0.423416	0.741372	0.328457	0.475024	0.622082
A_33_P3257714	-0.492958	-0.312384	-0.687223	-0.497522	0.044209	0.225627	-0.416281	-0.280013	-0.448281	-0.381525	0.017798	0.139928
A_33_P3312489	-0.019885	0.046895	0.202258	0.076423	0.365365	0.559655	0.069053	0.132144	0.334092	0.17843	0.155262	0.325754
A_21_P0001155	-0.586225	-0.96304	-0.770108	-0.773124	0.01923	0.177112	-0.86176	-0.939169	-0.354715	-0.718548	0.059332	0.209638
A_23_P96688	0.722948	0.19449	0.506261	0.474566	0.090496	0.288707	-0.493175	-0.480483	-0.338469	-0.437375	0.012612	0.12574
A_23_P212400	0.073682	-0.087149	-0.016204	-0.00989	0.851385	0.90974	-0.397548	-0.070592	-0.296297	-0.254812	0.118747	0.285486
A_23_P356101	0.416299	0.347457	-0.560516	0.067746	0.84954	0.908534	0.178047	0.264318	0.13198	0.191448	0.038678	0.178689
A_23_P64129	0.746175	0.547064	0.70129	0.664843	0.008126	0.169922	0.254699	0.122142	0.488181	0.288341	0.114523	0.280471
A_33_P3247788	0.594999	0.689635	0.584321	0.622985	0.002874	0.169922	0.321357	-0.164916	0.01864	0.05836	0.72052	0.814384
A_23_P69431	0.209139	0.050095	0.161102	0.140112	0.09685	0.29686	0.208044	0.13891	0.7053	0.350752	0.188187	0.36093
A_23_P22433	0.733283	0.537315	0.524767	0.598455	0.012488	0.169922	1.28411	0.351593	0.754964	0.796889	0.098188	0.260094
A_23_P429491	0.235255	0.609182	0.445794	0.430077	0.057884	0.246653	0.1679	0.102409	0.804436	0.358248	0.250714	0.422239
A_24_P144377	0.928927	0.344267	0.775331	0.682842	0.059844	0.249139	0.707941	0.154958	0.221608	0.361502	0.173769	0.345711
A_21_P0003838	0.159038	0.108619	0.179336	0.148997	0.019332	0.177619	0.751784	0.192328	0.254937	0.399683	0.152459	0.322798
A_23_P120243	-0.417251	-0.484935	0.044538	-0.285883	0.227855	0.4332	-0.037368	0.309318	-1.02469	-0.250913	0.59422	0.718331
A_33_P3308749	1.15344	0.63657	0.934781	0.908264	0.026139	0.194282	0.675573	0.086969	1.06059	0.607709	0.164933	0.33582
A_23_P203420	-0.145594	-0.405962	-0.123819	-0.225125	0.130988	0.336942	-0.339727	-0.462474	-0.429777	-0.410659	0.007893	0.108601
A_23_P301846	0.208078	0.268486	0.285741	0.254102	0.008477	0.169922	0.386596	0.267914	0.338374	0.330961	0.010668	0.118581
A_32_P337442	-0.58341	0.60988	-0.764952	-0.246161	0.625691	0.762249	-0.913218	-0.611065	-0.992287	-0.838857	0.018641	0.141788
A_24_P19228	0.051596	-0.348404	0.010049	-0.095587	0.53012	0.691723	-0.257162	-0.549743	-0.346627	-0.384511	0.047123	0.19157
A_33_P3371224	-0.179927	-0.836333	-0.536584	-0.517615	0.112189	0.315948	-1.02365	-1.14365	-0.918205	-1.0285	0.003986	0.0953
A_23_P347048	0.33352	-0.16165	-0.291231	-0.039787	0.8538	0.911031	-0.251815	0.259396	-0.375259	-0.12256	0.592611	0.717119
A_23_P18490	0.148035	-0.711298	-0.024565	-0.195943	0.533145	0.693753	-0.284576	-0.982094	-0.798027	-0.688232	0.080951	0.237186
A_21_P0014280	-0.046012	0.232027	0.49509	0.227035	0.283326	0.4859	0.396698	0.370272	0.583818	0.450262	0.021564	0.148045
A_33_P3229239	0.105002	0.652192	0.483467	0.413554	0.124983	0.330443	0.543038	0.782086	0.473406	0.59951	0.023459	0.152446
A_23_P49643	-0.490267	0.273463	-0.420925	-0.212576	0.475252	0.649588	-0.05878	0.268261	0.084114	0.097865	0.409831	0.566319
A_21_P0000167	0.113784	0.133892	0.165733	0.137803	0.011831	0.169922	0.316786	0.16888	0.609581	0.365083	0.106148	0.270164
A_21_P0011967	-0.178649	-0.210058	0.031379	-0.119109	0.256652	0.461548	-0.08305	0.173607	-0.187278	-0.03224	0.792049	0.86607
A_19_P00319295	0.225952	0.025624	-0.208223	0.014451	0.918821	0.951333	0.10561	-0.015071	-0.42782	-0.112427	0.558357	0.689612
A_21_P0007932	-0.594176	-0.335395	-0.066652	-0.332074	0.161009	0.367885	-0.854063	0.040977	-0.882498	-0.565195	0.20332	0.37611
A_21_P0012552	0.151279	0.008419	-0.536733	-0.125679	0.609685	0.750084	-0.563488	0.165294	-0.616873	-0.338356	0.311897	0.479255
A_23_P115331	-0.316925	-0.252752	0.054609	-0.171689	0.27298	0.476545	0.066548	-0.029641	0.031485	0.022797	0.502467	0.644196
A_19_P00318531	0.210189	-0.536537	0.045152	-0.093732	0.719123	0.826339	0.042925	-0.181842	0.475047	0.112043	0.61983	0.738097
A_24_P188164	-0.030817	-0.428178	-0.5507	-0.336565	0.165134	0.371692	0.659015	0.10484	-0.787091	-0.007745	0.987	0.992537
A_23_P2967	0.004246	-0.243294	-0.09807	-0.112373	0.258109	0.462845	-0.213419	-0.275637	-0.516438	-0.335165	0.068306	0.220261
A_24_P32118	0.459946	1.92512	0.915302	1.10012	0.126209	0.331409	2.51371	2.14019	2.49705	2.38365	0.002602	0.0953
A_23_P46879	-0.056767	-0.445186	0.158811	-0.114381	0.583849	0.730852	0.393619	-0.936464	0.78075	0.079302	0.892792	0.933092
A_33_P3362952	-0.167961	0.162611	0.120089	0.038246	0.747949	0.844804	-0.045573	0.063654	0.045813	0.021298	0.593313	0.717639
A_24_P53215	-0.568455	-0.626233	-0.547818	-0.580835	0.001628	0.169922	-0.888326	-0.835534	-0.72078	-0.81488	0.003663	0.0953
A_33_P3318696	0.788155	1.12221	0.707957	0.872774	0.020477	0.180985	0.688415	0.221601	-0.334115	0.191967	0.582633	0.709611
A_23_P206684	0.448327	0.586147	0.448796	0.494423	0.008495	0.169922	-0.074869	0.278521	0.053351	0.085668	0.494101	0.637175
A_23_P131149	-0.228859	0.061727	0.120822	-0.015437	0.899505	0.940119	0.374628	0.123424	0.755259	0.41777	0.150758	0.320991
A_33_P3277198	0.08522	0.012713	0.012922	0.036952	0.265413	0.469389	-0.026418	0.362415	-0.006617	0.109794	0.476751	0.623411
A_33_P3369939	-0.098163	-0.518537	0.226424	-0.130092	0.60763	0.748658	-0.503806	-0.631707	-0.366116	-0.500543	0.022677	0.150668
A_23_P410017	0.020299	0.040235	-0.095472	-0.011646	0.808933	0.883401	0.266166	0.177226	0.269362	0.237584	0.01577	0.134803
A_23_P117037	0.285914	0.59726	0.148415	0.343863	0.122324	0.32722	0.576302	0.692001	0.185849	0.484717	0.08697	0.244854
A_33_P3414880	0.226141	0.365397	0.10831	0.233282	0.088224	0.286059	0.128107	0.038538	-0.035984	0.043554	0.455457	0.605419
A_23_P161399	0.152683	-0.353456	-0.264704	-0.155159	0.424827	0.609339	0.943729	-0.35905	-0.285634	0.099682	0.835465	0.895104
A_21_P0009701	0.070827	0.003115	0.196603	0.090182	0.252618	0.457913	0.126882	0.242031	-0.076383	0.09751	0.404778	0.562014
A_33_P3314937	-0.043744	-0.058014	0.230859	0.043033	0.692029	0.808394	-0.575932	-0.497543	-0.210701	-0.428058	0.06115	0.211748
A_23_P500130	0.274123	-0.013006	0.076952	0.11269	0.315182	0.515172	0.077993	0.117145	0.403198	0.199445	0.191086	0.363778
A_19_P00322024	0.054604	-0.342764	0.005926	-0.094078	0.530595	0.692102	-0.157282	-0.035364	-0.085067	-0.092571	0.12036	0.287278
A_32_P133072	0.502688	0.202717	-0.438151	0.089085	0.778614	0.865365	0.148237	-0.071943	-0.076176	4e-05	0.999622	0.999856
A_23_P215720	-0.420721	-0.185576	-0.766858	-0.457718	0.113364	0.316895	-0.862837	-0.473564	-1.0677	-0.801366	0.044168	0.187186
A_21_P0006767	0.02305	0.147321	0.145628	0.105333	0.124676	0.330024	-0.309812	0.062226	-0.044527	-0.097371	0.471512	0.618854
A_21_P0004810	-0.031673	-0.657935	-0.334928	-0.341512	0.199526	0.405978	-0.497933	-0.393375	-0.480408	-0.457239	0.004962	0.0953
A_23_P411157	0.313943	0.344694	-0.87877	-0.073377	0.872241	0.922706	0.727355	0.139762	0.851042	0.572719	0.120747	0.287627
A_21_P0010893	0.288302	0.133057	0.05232	0.157893	0.150177	0.356436	0.025694	0.13241	-0.093409	0.021565	0.772337	0.852499
A_33_P3423171	0.296694	0.060722	0.384556	0.247324	0.124844	0.330219	0.393544	-0.023336	0.067594	0.145934	0.368068	0.530993
A_33_P3350972	-0.808194	0.463714	-0.475501	-0.273327	0.547443	0.703915	-0.851942	-0.112833	-1.05578	-0.673517	0.143064	0.312385
A_24_P17302	-0.780397	-0.988218	-0.560376	-0.77633	0.024394	0.190938	-0.641332	-0.565346	-0.442101	-0.549593	0.010973	0.119876
A_21_P0003932	-0.583698	-0.088152	-0.768897	-0.480249	0.1419	0.347604	-0.979556	-0.898619	-1.06223	-0.980135	0.002314	0.0953
A_32_P137266	-0.941575	-0.173727	0.796981	-0.106107	0.852474	0.910208	0.369911	-0.127113	-0.335769	-0.03099	0.895872	0.934993
A_33_P3307836	0.245886	-0.038487	0.10958	0.10566	0.327017	0.525632	-0.192942	-0.344286	0.534471	-0.000919	0.997604	0.998704
A_33_P3368540	1.4004	0.686402	0.63357	0.906791	0.066977	0.257985	0.423935	1.03663	0.676424	0.71233	0.057013	0.206477
A_33_P3286121	0.03971	0.084601	-0.249778	-0.041822	0.728379	0.832257	0.271816	0.817607	-0.735933	0.11783	0.819889	0.884812
A_33_P3210303	-0.551953	-0.353422	-0.300043	-0.401806	0.034508	0.211279	-0.161108	-0.268545	-0.368723	-0.266125	0.047177	0.19157
A_23_P41395	-0.184504	0.359413	-0.556695	-0.127262	0.679544	0.799346	0.249479	0.953991	-0.144897	0.352858	0.386785	0.546518
A_23_P255535	0.04112	0.179829	0.387259	0.202736	0.181378	0.387873	1.12299	0.007319	0.567978	0.566094	0.220877	0.393819
A_21_P0012363	-0.315665	0.831837	-0.104597	0.137192	0.734749	0.836075	0.565317	-0.329508	-1.06522	-0.276469	0.616955	0.735914
A_33_P3605969	-0.507835	-0.499712	-0.319737	-0.442428	0.018715	0.175372	-1.059	-0.585635	-1.29204	-0.978889	0.042236	0.183872
A_23_P51213	-0.595438	0.459937	-0.272871	-0.136124	0.705409	0.81742	0.418981	0.271657	0.42877	0.373136	0.018048	0.140231
A_33_P3217258	0.973359	1.23817	1.6288	1.28011	0.021408	0.183429	-0.044069	0.367371	0.534454	0.285918	0.238155	0.41058
A_21_P0001311	0.343261	0.273042	0.346272	0.320858	0.005514	0.169922	0.191017	0.13094	0.44039	0.254116	0.115419	0.281429
A_33_P3421365	-0.038698	-0.519896	0.10573	-0.150955	0.508483	0.675353	0.020426	-0.417189	0.461065	0.021434	0.940326	0.963718
A_23_P53288	0.248897	-0.079355	0.1513	0.106947	0.386409	0.577405	0.070385	-0.204784	-0.182101	-0.1055	0.354154	0.518982
A_23_P334282	-0.30032	-0.372542	-0.276737	-0.316533	0.008188	0.169922	0.274134	-0.327004	0.029236	-0.007878	0.968097	0.981036
A_33_P3225091	0.17483	-0.442283	-0.177169	-0.148207	0.494194	0.664862	-0.072658	-0.413947	-0.546446	-0.34435	0.134818	0.303676
A_23_P314145	0.548624	0.143398	0.431911	0.374645	0.089655	0.287757	-0.10606	-0.158515	-0.120491	-0.128355	0.014533	0.131519
A_23_P120710	0.117039	-0.387582	-0.047567	-0.106037	0.549466	0.705535	-0.299169	0.02376	-0.152843	-0.142751	0.265859	0.436887
A_33_P3372413	-0.095028	-0.087084	0.145136	-0.012325	0.890021	0.933971	0.231368	0.049478	0.026893	0.102579	0.253859	0.425148
A_33_P3256998	0.25912	-1.54827	-1.06195	-0.783699	0.283789	0.486227	-0.363525	-0.676177	-0.365077	-0.468259	0.045921	0.189956
A_32_P174693	-0.010451	0.160398	0.052358	0.067435	0.309079	0.509565	-0.023204	0.119927	-0.182161	-0.028479	0.775094	0.854259
A_21_P0002914	-0.518045	-0.931162	-0.735431	-0.728213	0.025809	0.193797	-0.882959	-0.776749	-0.968567	-0.876092	0.003986	0.0953
A_21_P0007222	-0.230198	-0.048073	0.3555	0.025743	0.895392	0.937481	0.105652	-0.138908	0.140038	0.035594	0.72448	0.817569
A_23_P209055	0.687334	0.79172	1.08143	0.853495	0.018548	0.174822	-0.681078	-0.035975	0.226257	-0.163598	0.605664	0.727413
A_33_P3385453	-0.328919	-1.1567	-0.453609	-0.646409	0.128884	0.334624	0.099445	-0.560663	0.423429	-0.012596	0.969254	0.981521
A_21_P0010133	0.573532	0.156878	0.321469	0.350626	0.101541	0.303073	0.265207	0.225055	0.245208	0.245157	0.002228	0.0953
A_23_P24311	-0.322561	-0.075516	0.037624	-0.120151	0.375826	0.568199	-0.098206	-0.341012	-0.168107	-0.202442	0.10705	0.271129
A_33_P3356711	0.116043	-0.100289	-0.211711	-0.065319	0.56724	0.718388	0.492924	0.451384	0.300899	0.415069	0.019183	0.143098
A_23_P59261	0.142721	0.287627	0.053785	0.161378	0.141444	0.347269	0.977433	0.526558	0.14846	0.550817	0.14827	0.3181
A_23_P40936	-0.092897	-0.079938	-0.348685	-0.17384	0.185327	0.39218	-0.678053	-0.085448	0.119795	-0.214569	0.464363	0.612635
A_23_P315212	0.031017	0.227276	0.320208	0.192834	0.152054	0.358189	0.401868	0.327244	0.492191	0.407101	0.013446	0.127944
A_21_P0006262	-0.035341	-0.49614	0.120261	-0.137073	0.536047	0.695869	0.071578	0.144986	0.1819	0.132821	0.054742	0.203792
A_24_P359191	0.170179	-0.075812	-0.046988	0.015793	0.85763	0.913391	-0.366713	0.058201	0.094436	-0.071359	0.677396	0.781917
A_23_P56759	0.581557	0.973046	0.431777	0.662127	0.054574	0.242708	0.627957	0.696419	-0.014811	0.436521	0.193812	0.366462
A_23_P73208	0.938198	0.483524	-0.328402	0.36444	0.428948	0.611978	-0.42898	-0.04954	-0.60991	-0.36281	0.159108	0.329824
A_33_P3410279	0.133896	0.074164	0.162748	0.123603	0.041766	0.222619	0.012473	-0.110268	-0.089632	-0.062476	0.241413	0.413559
A_21_P0003367	-0.090067	-0.150106	-0.055339	-0.098504	0.070692	0.26291	-0.01164	0.074565	0.18419	0.082372	0.283239	0.45265
A_32_P13756	0.139316	0.070162	0.350573	0.186683	0.157317	0.363902	0.093533	0.081898	0.020244	0.065225	0.103093	0.266549
A_23_P97365	-0.02383	0.042266	-0.392554	-0.124706	0.453919	0.632206	-0.712245	-0.298995	-0.068712	-0.359984	0.195997	0.368719
A_33_P3407364	-0.052435	0.171714	0.230883	0.116721	0.308777	0.509207	0.109469	0.010563	0.190633	0.103555	0.185019	0.357799
A_23_P312851	0.116811	-0.054543	-0.035136	0.009044	0.882767	0.929521	-0.302082	-0.106418	0.050503	-0.119332	0.362532	0.526277
A_23_P10135	0.112174	0.175405	0.182777	0.156785	0.019819	0.17967	0.284235	0.393192	0.340746	0.339391	0.008484	0.110599
A_33_P3273290	0.347868	0.311676	0.207305	0.28895	0.020612	0.181329	0.546148	0.18814	-0.006684	0.242534	0.272817	0.443426
A_23_P416894	-0.327911	0.275079	0.623029	0.190066	0.564479	0.716241	-0.428121	0.035857	-0.479177	-0.29048	0.218227	0.39152
A_21_P0000536	-0.414748	-0.384813	-0.334888	-0.37815	0.003773	0.169922	-0.506332	-0.397756	-0.386252	-0.430113	0.007818	0.108092
A_33_P3258046	0.106941	-0.158551	-0.108438	-0.053349	0.579695	0.727701	-0.745583	-0.676671	-0.521857	-0.648037	0.01026	0.11676
A_33_P3320648	0.401539	0.21274	0.486597	0.366959	0.04535	0.227453	-0.530852	-0.07354	-0.024689	-0.209694	0.323007	0.48971
A_33_P3326807	0.172464	0.066276	0.223891	0.15421	0.07986	0.275065	0.065571	0.010124	0.08293	0.052875	0.137681	0.306809
A_21_P0009559	-0.208401	0.601382	-0.642036	-0.083018	0.840946	0.903081	0.53328	-0.360681	-1.06441	-0.29727	0.586092	0.712201
A_23_P118834	-0.084173	-0.509824	0.010035	-0.194654	0.347647	0.54395	-0.604736	-0.565661	-0.259484	-0.476627	0.048653	0.193874
A_33_P3226039	-0.252912	-0.455085	-0.570105	-0.426034	0.044237	0.22566	-0.44121	-0.53576	-0.608942	-0.528637	0.00833	0.109721
A_32_P171328	-0.136543	-0.541061	-0.173189	-0.283598	0.1593	0.366238	-0.196801	-0.600289	-0.314294	-0.370461	0.090609	0.249141
A_33_P3416221	-0.302286	-0.231194	-0.380633	-0.304704	0.019476	0.178431	-0.270458	-0.042545	-0.062025	-0.12501	0.228693	0.401462
A_21_P0005228	-0.441057	-0.382298	-0.41638	-0.413245	0.001695	0.169922	-0.445552	-0.660107	-0.470664	-0.525441	0.016209	0.135907
A_33_P3415475	-0.583548	0.663753	-0.753352	-0.224382	0.665341	0.789166	-0.861966	-0.927009	-1.06019	-0.94972	0.003752	0.0953
A_23_P218626	-0.584246	-0.075149	-0.648833	-0.436076	0.138115	0.343906	0.282298	-0.546743	-0.910489	-0.391645	0.38271	0.543066
A_23_P106362	0.00114	0.048506	-0.26937	-0.073242	0.536515	0.696217	0.592304	0.847592	-0.822583	0.205771	0.730265	0.821927
A_33_P3302255	-0.161701	0.292559	0.064657	0.065172	0.668455	0.79136	0.870857	0.746017	0.448953	0.688609	0.03147	0.168076
A_33_P3280575	-0.171815	-0.18992	-0.095911	-0.152549	0.033837	0.209837	-0.060494	-0.25388	-0.18404	-0.166138	0.098926	0.260829
A_33_P3269069	0.173106	-0.281328	0.069778	-0.012815	0.934255	0.961022	0.245896	0.041638	0.193408	0.160314	0.120186	0.287174
A_23_P337278	0.131966	0.299686	-0.772186	-0.113511	0.765594	0.856398	-0.285218	0.303333	-1.07713	-0.353006	0.470539	0.617933
A_23_P106720	0.111357	-0.030203	0.326673	0.135942	0.320367	0.5198	0.229179	-0.021715	0.144209	0.117224	0.252559	0.424068
A_33_P3227788	0.335583	-0.19704	-0.068836	0.023236	0.898162	0.939175	0.39797	0.112488	0.047037	0.185832	0.2267	0.399725
A_23_P253177	0.18866	0.2439	-0.103417	0.109714	0.415705	0.602145	-0.078009	0.113218	-0.171399	-0.045396	0.642157	0.754878
A_21_P0013610	0.317054	-0.064974	0.123516	0.125199	0.374009	0.566808	-0.476164	-0.276266	-0.378674	-0.377034	0.022637	0.150657
A_21_P0011683	-0.040883	0.123853	0.267874	0.116948	0.320129	0.51952	-0.138152	-0.118898	-0.231069	-0.162706	0.042437	0.184211
A_23_P44112	-0.12015	0.116485	0.034677	0.010337	0.895234	0.937377	-0.325008	-0.319752	-0.235297	-0.293352	0.009676	0.114999
A_23_P200404	0.344004	0.027776	0.128211	0.166663	0.215931	0.421123	0.247521	-0.309894	0.261048	0.066225	0.75842	0.842545
A_23_P40039	0.111555	-0.150756	-0.584137	-0.207779	0.413396	0.600098	-0.729269	-0.08661	-0.603614	-0.473164	0.137887	0.306979
A_33_P3385081	0.628251	-0.104474	0.525084	0.34962	0.266366	0.470317	0.10778	0.056355	-0.917545	-0.251137	0.53004	0.666884
A_23_P166027	-0.586669	-0.930072	-0.7772	-0.764647	0.01646	0.170169	-0.868771	-0.957957	-1.07058	-0.96577	0.003635	0.0953
A_33_P3368201	0.564237	0.197103	0.551692	0.437677	0.067982	0.259431	0.601959	0.388931	0.324767	0.438552	0.034609	0.173865
A_23_P54170	-0.27422	-0.288349	-0.273061	-0.278543	0.000311	0.169922	1.00455	0.527623	1.07549	0.869222	0.037006	0.176669
A_21_P0010832	-0.156269	0.047155	0.06647	-0.014215	0.860305	0.914984	-0.017173	-0.082083	-0.061167	-0.053474	0.107684	0.272186
A_32_P210642	-0.029247	0.010518	0.150599	0.043956	0.504887	0.672429	-0.530004	-0.436268	-0.465127	-0.477133	0.003358	0.0953
A_23_P258912	-0.23477	-0.11347	-0.263692	-0.203978	0.047313	0.230965	-0.700876	-0.916985	-1.41516	-1.01101	0.041081	0.182431
A_33_P3347697	0.429148	0.212707	0.244991	0.295615	0.04827	0.232612	-0.110005	0.161998	-0.287525	-0.078511	0.609096	0.730224
A_21_P0004259	-0.301562	-0.883632	-0.261254	-0.482149	0.138652	0.344526	0.412362	-0.526713	-0.780205	-0.298186	0.497453	0.639997
A_23_P420942	-0.069525	-0.341518	0.12838	-0.094221	0.560612	0.713398	-0.503631	-0.934965	-1.13001	-0.856203	0.043678	0.186242
A_24_P76300	0.716169	0.365405	1.06156	0.714378	0.070832	0.263066	1.17098	0.980768	1.26479	1.13885	0.005339	0.095451
A_23_P101699	0.741419	0.344633	0.371344	0.485798	0.062978	0.252201	0.344675	0.057451	-0.072126	0.11	0.466011	0.61402
A_23_P310931	0.061048	0.300547	-0.289428	0.024056	0.901194	0.94118	-0.12127	0.295204	0.07222	0.082051	0.565673	0.695637
A_33_P3238375	-0.18466	0.220342	-0.040191	-0.001503	0.991033	0.994635	0.474908	0.508718	-0.043643	0.313328	0.22172	0.394665
A_33_P3409849	0.542868	1.39079	0.241396	0.725018	0.169671	0.375942	0.744169	0.833411	0.655445	0.744342	0.00473	0.0953
A_23_P5968	-0.37453	-0.060519	-0.281526	-0.238858	0.124287	0.329868	-0.49212	1.63442	-0.856576	0.095242	0.913621	0.94615
A_23_P27840	-0.018706	-0.059046	0.028536	-0.016405	0.583329	0.730495	0.08086	0.017784	0.013726	0.037457	0.226942	0.399987
A_33_P3306659	0.129644	-0.177435	0.159177	0.037129	0.762999	0.854614	-0.369919	-0.460228	-0.613957	-0.481368	0.021206	0.147307
A_23_P132417	-0.145442	-0.258217	-0.31418	-0.23928	0.040418	0.221704	0.014711	-0.081971	-0.034538	-0.033933	0.348114	0.513427
A_24_P268123	0.616328	0.607273	0.876047	0.699883	0.015486	0.169922	0.073975	0.169327	-0.117491	0.041937	0.66828	0.774785
A_21_P0012348	0.231568	0.033879	0.053695	0.106381	0.232627	0.437803	-0.061961	-0.260323	-0.145791	-0.156025	0.113181	0.278799
A_33_P3312549	-0.072117	0.009094	0.240973	0.059317	0.591812	0.736968	-0.357295	-0.440657	-0.516628	-0.438193	0.010847	0.119287
A_24_P941268	0.753074	-0.136207	-0.285348	0.110506	0.765656	0.856413	-0.664971	-0.742229	-0.656244	-0.687815	0.001574	0.0953
A_23_P99604	0.326778	-0.260685	-0.004608	0.020495	0.915085	0.948828	0.0874	-0.14448	0.547464	0.163461	0.505819	0.647015
A_23_P408239	-0.455558	-0.546783	-0.496817	-0.499719	0.002774	0.169922	-0.367958	-0.514023	-0.613857	-0.498612	0.019897	0.144849
A_24_P36097	0.102678	-0.029665	-0.111111	-0.012699	0.857329	0.913178	-0.03017	0.020319	0.011167	0.000439	0.980034	0.988092
A_23_P88602	0.863448	0.622895	0.564825	0.683723	0.01741	0.171413	0.323774	-0.199633	-0.090298	0.011281	0.95002	0.969504
A_23_P146198	0.049574	0.082881	-0.049635	0.027607	0.55964	0.712575	0.262867	0.016107	0.0734	0.117458	0.255871	0.426896
A_24_P177353	0.172249	0.232999	-0.153934	0.083772	0.557776	0.711149	0.329358	0.336714	0.697706	0.454593	0.064663	0.216275
A_24_P131236	0.799787	-1.0596	1.12268	0.287622	0.713466	0.822778	1.23439	0.134764	1.40137	0.92351	0.145695	0.315052
A_33_P3317670	-0.178927	0.911449	0.334186	0.355569	0.376109	0.56842	0.233979	0.327519	-0.352404	0.069698	0.774345	0.853798
A_33_P3360077	-0.413268	-0.05262	-0.005875	-0.157254	0.346274	0.542648	-0.299546	-0.162166	-0.267521	-0.243078	0.027931	0.161223
A_33_P3229898	0.148705	-0.061508	0.150886	0.079361	0.376885	0.569026	-0.279282	0.137552	0.021515	-0.040071	0.777589	0.855891
A_33_P3259845	0.494208	-0.403092	0.375006	0.155374	0.636248	0.769196	0.381796	-0.126314	-0.890046	-0.211521	0.624887	0.742055
A_23_P430201	0.731552	0.539603	0.625631	0.632262	0.00762	0.169922	0.070499	0.591456	0.621685	0.42788	0.139223	0.308399
A_33_P3304707	-0.140648	0.003595	0.144222	0.00239	0.979454	0.987415	-0.211498	-0.097419	-0.196588	-0.168502	0.042299	0.184003
A_24_P241183	0.377561	1.01612	0.151717	0.515133	0.184848	0.391795	1.12927	1.95892	1.33837	1.47552	0.027343	0.160197
A_23_P59138	-0.043435	-0.048183	0.114895	0.007759	0.898149	0.939175	0.257277	-0.03815	0.298069	0.172399	0.245171	0.417327
A_23_P145501	-0.157604	0.076595	-0.135925	-0.072311	0.435237	0.616881	0.181148	0.255296	0.449696	0.29538	0.066264	0.218209
A_23_P368934	0.575358	-0.475685	0.01836	0.039344	0.908744	0.944958	-0.737094	-0.887567	-1.14123	-0.921962	0.015969	0.135304
A_33_P3230738	0.092639	-0.156873	-0.11287	-0.059035	0.522893	0.686146	0.069258	-0.380527	-0.205586	-0.172285	0.318741	0.485629
A_23_P90612	-0.365844	-0.580852	-0.703284	-0.549993	0.030684	0.204037	-0.362248	-0.535935	-0.081019	-0.326401	0.132818	0.301448
A_33_P3414389	0.256661	0.312842	0.256109	0.275204	0.004644	0.169922	-0.318384	-0.665633	-0.341918	-0.441978	0.058657	0.208853
A_23_P41734	0.229207	-0.216384	-0.027065	-0.004747	0.974009	0.984273	-0.043451	-0.234522	-0.357723	-0.211899	0.146361	0.315812
A_23_P127107	-0.604412	-0.49759	-0.774404	-0.625469	0.016203	0.169922	-0.861522	-0.896197	-1.08014	-0.945954	0.005103	0.0953
A_33_P3397995	0.005798	0.462559	0.395687	0.288015	0.180509	0.387015	-0.148606	0.149085	1.43441	0.478298	0.428577	0.582721
A_23_P128215	-0.662875	-0.898929	-1.27262	-0.944808	0.033532	0.20956	-0.84574	-0.988506	-1.39665	-1.07696	0.022696	0.150668
A_32_P154473	-0.409683	0.381192	-0.76569	-0.264727	0.516523	0.681722	-0.177114	0.20442	-0.157734	-0.043476	0.7595	0.843208
A_21_P0011705	0.151731	-0.332611	-0.273203	-0.151361	0.425569	0.609899	0.386942	0.184122	0.032965	0.201343	0.188572	0.361344
A_33_P3220827	-0.156233	-0.197995	-0.534949	-0.296392	0.131981	0.337932	-0.592012	0.010566	-0.294535	-0.291994	0.235242	0.407731
A_23_P75889	0.392513	-0.005547	0.44589	0.277619	0.190579	0.397367	0.388445	0.070326	0.546022	0.334931	0.139007	0.308199
A_33_P3368610	0.103771	-0.018038	0.175819	0.087184	0.263214	0.467331	0.168436	-0.323416	0.222925	0.022648	0.908215	0.943311
A_23_P161022	0.127851	0.087905	0.020741	0.078832	0.127728	0.333144	0.284226	0.197148	-0.037861	0.147838	0.264131	0.435214
A_33_P3366877	-0.413491	-0.165041	-0.365	-0.31451	0.053775	0.241208	-0.435352	-0.288404	-0.329848	-0.351202	0.015161	0.133033
A_23_P127579	0.377767	-0.055786	0.158405	0.160129	0.329122	0.527409	0.704427	0.05397	0.192924	0.317107	0.250032	0.421543
A_24_P342632	-0.776592	-0.375132	-0.554539	-0.568754	0.039239	0.22002	0.279552	-0.756573	-1.06352	-0.513513	0.333647	0.499609
A_33_P3404489	0.396952	-0.059084	-0.230471	0.035799	0.866019	0.91881	0.029855	0.29319	0.0801	0.134382	0.23786	0.410357
A_21_P0013584	0.865177	0.419085	0.677182	0.653815	0.036958	0.215694	0.618915	0.844652	1.20305	0.888874	0.034713	0.1739
A_23_P102582	0.048181	-0.144999	-0.111477	-0.069432	0.364171	0.55845	0.393287	-0.03932	-0.085238	0.089576	0.61628	0.73539
A_21_P0007218	-0.118712	-0.251519	0.120679	-0.083184	0.524774	0.687522	0.06208	-0.512482	-0.552529	-0.33431	0.234235	0.406847
A_21_P0012831	-0.602858	-0.740603	-0.64831	-0.663924	0.003705	0.169922	-0.410414	-0.667027	-0.32146	-0.4663	0.045981	0.190028
A_21_P0001183	-0.162643	-0.03615	0.144786	-0.018002	0.858739	0.914118	0.16649	0.003104	0.245431	0.138342	0.192097	0.364824
A_33_P3212037	-0.201885	-0.089784	0.694469	0.134267	0.680891	0.800272	0.618326	-0.173593	0.322524	0.255752	0.383615	0.543748
A_23_P390097	-0.582486	0.856574	-0.760638	-0.162183	0.781416	0.866836	-0.853493	0.162909	-1.05638	-0.582321	0.262614	0.433783
A_21_P0011708	-0.005259	0.563508	0.020286	0.192845	0.407663	0.595461	0.494308	0.345303	0.377698	0.40577	0.012207	0.124596
A_23_P501451	0.266856	0.180601	0.414341	0.287266	0.052066	0.238457	-0.250614	-0.272431	-0.36334	-0.295462	0.013376	0.127733
A_21_P0012080	-0.249794	-0.006963	0.051114	-0.068548	0.534519	0.694838	-0.106592	0.264073	0.680035	0.279172	0.344134	0.509714
A_23_P152353	0.316467	0.166474	0.272186	0.251709	0.029854	0.201824	0.148272	-0.026854	0.010686	0.044035	0.495109	0.638011
A_23_P83438	0.27123	0.538095	0.172679	0.327334	0.095528	0.29535	0.221262	0.344859	-0.080919	0.161734	0.32927	0.495627
A_32_P711043	-0.415016	-0.253059	-0.587394	-0.418489	0.049303	0.234384	-0.830997	-0.500116	-0.64051	-0.657208	0.020628	0.146371
A_23_P22761	-0.454476	0.026359	-0.517725	-0.315281	0.207896	0.413773	-0.845874	0.413564	0.205021	-0.075763	0.863821	0.91342
A_21_P0011288	-0.516702	-0.723326	-0.723038	-0.654355	0.010883	0.169922	-0.15863	-0.374499	-0.253914	-0.262348	0.052275	0.199772
A_23_P254852	-0.009966	0.235832	0.157995	0.127954	0.219748	0.424937	0.11503	0.002833	0.116973	0.078279	0.173684	0.345642
A_33_P3244803	-0.131557	-0.89053	-0.685391	-0.569159	0.128694	0.334497	-1.01736	-0.88602	-0.769444	-0.89094	0.006398	0.1012
A_33_P3238433	0.601088	0.341834	0.114231	0.352384	0.129146	0.334922	-0.239305	0.15346	-0.344823	-0.143556	0.44362	0.595418
A_23_P152818	0.069376	-0.030431	-0.246256	-0.069104	0.535443	0.695511	0.126558	0.373437	0.471398	0.323798	0.087427	0.245378
A_33_P3359878	0.110823	-0.054898	0.052154	0.036026	0.535101	0.695252	-0.125044	-0.131658	0.014548	-0.080718	0.232491	0.405488
A_33_P3265564	0.452004	0.019117	0.140828	0.203983	0.25434	0.459465	0.453023	-0.310405	-0.081119	0.0205	0.936039	0.961022
A_24_P42557	-0.583736	-0.904662	-0.753288	-0.747229	0.015042	0.169922	-0.856799	-1.09729	-1.0556	-1.00323	0.005425	0.095986
A_24_P200942	0.731598	0.573744	0.523852	0.609731	0.010381	0.169922	0.357009	0.29335	0.505782	0.38538	0.025654	0.156916
A_33_P3211924	-0.580958	-1.14546	-1.03364	-0.920022	0.033432	0.209333	-0.17263	-0.120003	-0.03805	-0.110228	0.106423	0.270477
A_23_P425516	0.209075	0.007778	0.219861	0.145571	0.169234	0.375508	-0.055191	-0.231452	-0.172319	-0.152987	0.098043	0.259804
A_23_P75786	1.11039	4.74141	5.13868	3.66349	0.103706	0.305506	5.65287	5.33907	5.72772	5.57322	0.000456	0.0953
A_24_P101402	0.093788	-0.098316	0.081439	0.025637	0.71969	0.82666	0.177458	-0.29217	0.436106	0.107131	0.665129	0.772149
A_23_P201376	0.349267	-0.31062	-0.515133	-0.158829	0.604505	0.746417	0.280997	0.005879	0.126278	0.137718	0.225846	0.398734
A_24_P119201	-0.108316	-0.243845	-0.649139	-0.333767	0.176303	0.382735	0.031554	0.241361	0.729796	0.334237	0.247497	0.419251
A_33_P3282474	-0.182566	0.139083	0.205755	0.054091	0.696051	0.811293	-0.190894	-0.042608	0.094036	-0.046489	0.628973	0.745072
A_23_P251095	-0.142646	-0.553414	-0.340845	-0.345635	0.100338	0.301402	-0.500441	-0.635999	-0.437793	-0.524744	0.012199	0.124589
A_24_P350245	-0.285602	-0.559853	-0.688963	-0.511473	0.050041	0.235485	-0.32148	-0.348526	0.300627	-0.123126	0.620142	0.738352
A_23_P2083	0.2499	-0.082689	0.240911	0.136041	0.339655	0.536747	0.085666	0.458327	0.423281	0.322425	0.113192	0.278807
A_24_P32935	-0.084671	0.061249	0.072933	0.016504	0.775689	0.863067	-0.07793	-0.11976	0.15728	-0.01347	0.890204	0.931393
A_23_P20832	-0.313986	-0.051696	-0.130987	-0.165556	0.166705	0.373284	-0.302577	0.008436	0.345178	0.017013	0.935817	0.960938
A_32_P60459	0.905563	0.84853	0.463762	0.739285	0.033462	0.209353	1.44559	0.742915	0.258545	0.815683	0.141544	0.310869
A_33_P3367577	-0.03646	-0.097646	-0.049325	-0.061144	0.081593	0.277458	0.178385	0.269254	0.164011	0.203883	0.025134	0.155979
A_33_P3376031	-0.050561	0.008612	0.058249	0.005433	0.878744	0.926901	-0.144833	0.026168	0.118584	-2.7e-05	0.999753	0.999883
A_33_P3254291	-0.052865	-0.179423	-0.49752	-0.243269	0.207265	0.413238	-0.156601	0.219308	0.14279	0.068499	0.61097	0.731605
A_23_P159227	0.947975	0.456912	0.885424	0.763437	0.038516	0.218792	0.916151	0.697744	0.64509	0.752995	0.011928	0.123565
A_23_P131683	0.366266	-0.57097	0.001079	-0.067875	0.826694	0.894094	-0.633049	-0.974437	-0.810311	-0.805932	0.014632	0.131705
A_23_P158925	-0.255736	-1.12802	-0.774359	-0.719371	0.104847	0.307024	-0.992403	-1.6394	-0.619827	-1.08388	0.067916	0.219815
A_33_P3281010	0.200226	0.079868	0.283354	0.187816	0.086299	0.283376	-0.032975	0.106979	0.181209	0.085071	0.308226	0.475792
A_33_P3328254	-0.055432	0.289122	0.484522	0.239404	0.268606	0.472309	0.063757	0.008949	-0.218371	-0.048555	0.630596	0.746205
A_23_P168541	0.039261	0.024324	-0.002316	0.020423	0.235046	0.440342	-0.367927	-0.107791	-0.409992	-0.295237	0.088999	0.247218
A_24_P349807	0.241679	0.347537	0.522465	0.37056	0.045506	0.227649	-0.091418	0.34065	0.111285	0.120172	0.437209	0.590099
A_21_P0001109	-0.588055	-0.903989	-0.401211	-0.631085	0.050033	0.235485	-0.855336	-0.708128	-1.06402	-0.875827	0.013613	0.128622
A_32_P461386	-0.174695	0.424465	1.0472	0.432325	0.345094	0.541716	0.938679	0.157698	0.522684	0.539687	0.139182	0.308347
A_24_P331373	0.188362	0.460714	0.285491	0.311523	0.059645	0.24893	1.13636	0.922539	0.753754	0.937551	0.013657	0.128627
A_24_P346431	0.618537	0.267457	0.66507	0.517021	0.05418	0.241957	-0.098852	-0.338242	-0.167585	-0.20156	0.105324	0.269127
A_33_P3535175	0.502635	-0.250551	0.449519	0.233868	0.436905	0.618305	-0.630704	-0.799256	-0.424155	-0.618038	0.029447	0.164272
A_23_P26094	-0.234004	-0.117015	-0.114723	-0.155247	0.058743	0.247798	-0.199467	-0.107357	-0.021524	-0.109449	0.166874	0.338309
A_23_P79962	0.054551	-0.243241	-0.021913	-0.070201	0.514109	0.679779	-0.370351	-0.588098	-0.127478	-0.361976	0.112696	0.278306
A_19_P00320716	-0.000365	0.657048	0.164641	0.273775	0.299943	0.501047	-0.057279	0.354942	-0.320538	-0.007625	0.972582	0.983469
A_33_P3323392	-0.353064	-0.153934	-0.342665	-0.283221	0.048445	0.233035	-0.041256	-0.115383	-0.091177	-0.082605	0.063247	0.214415
A_23_P357760	-0.579042	-0.912219	-0.768393	-0.753218	0.016014	0.169922	-0.925471	-0.912923	-1.05513	-0.964507	0.002214	0.0953
A_33_P3278868	-0.455403	-0.619463	-0.862654	-0.64584	0.031953	0.20718	-0.244623	-0.42976	-0.821921	-0.498768	0.099374	0.261517
A_23_P340722	0.128122	-0.214316	-0.4937	-0.193298	0.394846	0.58438	-0.776503	-0.085165	0.110134	-0.250511	0.449985	0.600899
A_24_P32627	-0.415047	0.388915	0.311733	0.0952	0.745778	0.843633	0.401218	0.425466	0.853274	0.559986	0.062371	0.213422
A_24_P282416	0.770944	0.388673	0.378509	0.512708	0.057989	0.246768	-0.001683	0.32067	0.095831	0.138273	0.284421	0.453588
A_32_P31963	-0.007017	0.096313	0.168862	0.086053	0.233785	0.439013	0.190241	0.158012	0.138027	0.162093	0.008691	0.111433
A_33_P3389842	0.437931	0.887499	0.259621	0.528351	0.105579	0.307825	0.973189	0.889264	0.553203	0.805218	0.024466	0.15431
A_23_P109143	0.095569	-0.42099	-0.569635	-0.298352	0.276992	0.480362	-0.16539	-0.015455	-0.244971	-0.141939	0.169383	0.341108
A_33_P3243500	0.256973	-0.150472	0.364302	0.156934	0.422307	0.60733	-0.215408	0.062873	-0.0753	-0.075945	0.444257	0.595828
A_23_P391637	-0.328603	0.766114	-0.601104	-0.054531	0.908098	0.944493	0.245729	0.450479	-0.244645	0.150521	0.541388	0.675699
A_21_P0002842	-0.44773	0.909285	0.534078	0.331878	0.498248	0.667692	1.13312	1.42214	-0.202525	0.784243	0.257572	0.42866
A_33_P3306964	-0.354478	-0.344423	-0.101724	-0.266875	0.083961	0.28034	-0.073468	-0.012233	0.255107	0.056469	0.63197	0.747226
A_23_P163227	0.501759	0.262927	0.200887	0.321857	0.072484	0.265336	-0.535822	-0.133116	-0.725551	-0.464829	0.116943	0.283432
A_33_P3369991	-0.470498	-0.264176	-0.146532	-0.293735	0.090082	0.288176	-0.299334	-0.600421	-0.15026	-0.350005	0.118242	0.284851
A_33_P3420446	-0.112679	0.100712	0.095276	0.02777	0.730771	0.833653	-0.182325	-0.201031	-0.032424	-0.138593	0.121743	0.288886
A_23_P126970	0.109697	-0.471595	0.034786	-0.109037	0.61095	0.751208	0.523403	-0.479643	-0.04434	-0.000193	0.999529	0.999821
A_33_P3298455	0.270048	-0.390778	0.073202	-0.015842	0.942907	0.96593	0.33776	-0.189048	-0.140469	0.002748	0.988443	0.993084
A_24_P154573	-1.23952	-0.059904	-1.01715	-0.772192	0.166451	0.372924	-0.61584	-0.299509	0.153229	-0.25404	0.372976	0.535112
A_23_P160849	-0.01113	-0.230301	-0.190391	-0.143941	0.166226	0.372739	0.022363	-0.099669	-0.116635	-0.064647	0.277791	0.447664
A_21_P0001000	-0.379214	0.151413	0.013994	-0.071269	0.697866	0.812523	0.382947	0.098663	0.202919	0.228176	0.110834	0.276029
A_24_P294832	-0.172022	-0.484267	-0.428476	-0.361588	0.063986	0.253703	-0.04492	0.733221	0.645517	0.444606	0.212531	0.386076
A_33_P3265549	0.185733	-0.052957	0.233175	0.121984	0.302179	0.502993	0.028879	-0.256924	-0.239029	-0.155691	0.234137	0.406841
A_33_P3359012	0.12045	-0.067225	-0.220184	-0.055653	0.629002	0.764287	0.013785	0.233091	0.257883	0.168253	0.162305	0.333229
A_21_P0009906	0.00643	0.17316	0.125451	0.10168	0.176741	0.383103	0.143857	0.064197	-0.069801	0.046084	0.536747	0.672283
A_23_P351	0.003728	-0.726495	-0.692935	-0.471901	0.185881	0.392647	0.028941	-0.001783	0.886539	0.304566	0.405282	0.562485
A_24_P376229	-0.014664	-0.211104	-0.383077	-0.202948	0.196788	0.403549	0.003619	-0.263309	0.166716	-0.030992	0.827771	0.889868
A_24_P458479	0.331295	-0.172473	-0.66607	-0.169083	0.616497	0.755181	-0.844634	0.057714	-0.87265	-0.55319	0.211939	0.385401
A_32_P190769	-0.582251	-0.826256	-0.764349	-0.724285	0.010069	0.169922	-0.898608	0.714755	-1.07071	-0.418188	0.538638	0.673642
A_33_P3604069	0.082908	0.182471	-0.08344	0.060646	0.516153	0.681391	0.291098	-0.095336	0.245068	0.146943	0.351198	0.516127
A_33_P3384260	-0.226868	-0.058619	-0.039549	-0.108345	0.210296	0.416138	0.281709	0.252596	0.408775	0.31436	0.022484	0.150161
A_23_P18447	-0.904205	-0.318487	-1.03457	-0.752422	0.076015	0.270339	-0.278349	0.211065	0.005935	-0.02045	0.898619	0.936806
A_21_P0003418	-0.191409	-0.001712	0.611124	0.139334	0.623151	0.760366	0.526851	0.152863	-0.456638	0.074359	0.819558	0.884743
A_23_P82047	0.526848	-0.940744	0.507938	0.031347	0.954446	0.972951	0.476001	-0.408829	0.436393	0.167855	0.619609	0.738008
A_23_P308632	-0.120579	-0.12435	0.214907	-0.010007	0.937204	0.962616	0.131454	-0.239946	-0.06724	-0.058578	0.639879	0.753136
A_24_P145911	-0.045265	0.154312	-0.656191	-0.182381	0.532431	0.693362	-0.674141	0.063309	-0.200572	-0.270468	0.33663	0.502358
A_33_P3242833	-0.113198	0.10757	-0.081191	-0.02894	0.715201	0.823629	0.00355	0.088846	0.098241	0.063546	0.169357	0.341088
A_24_P145316	0.006579	0.020333	0.363006	0.129973	0.380918	0.57222	0.162608	0.005332	0.305014	0.157651	0.210107	0.383547
A_33_P3218316	-0.467624	-0.376602	-0.763041	-0.535756	0.044275	0.225688	-0.263372	-0.629226	-0.546028	-0.479542	0.049394	0.195152
A_23_P215634	0.913666	1.45028	0.987484	1.11715	0.021857	0.184644	0.954223	0.692202	0.973137	0.873187	0.010608	0.118457
A_33_P3266132	0.691548	0.024215	0.67514	0.463634	0.169357	0.37562	0.950015	0.273049	-0.280432	0.314211	0.470329	0.6178
A_23_P96990	-0.318985	-0.249107	-0.556177	-0.374757	0.05634	0.24502	-0.193775	-0.079992	-0.175283	-0.149684	0.05124	0.19796
A_23_P385835	0.191353	0.197953	0.2621	0.217135	0.010626	0.169922	0.199034	-0.27501	0.16552	0.029848	0.863117	0.912959
A_23_P118888	-0.092329	-0.156786	-0.201866	-0.150327	0.041916	0.222652	-0.376283	-0.17664	-0.279157	-0.27736	0.040576	0.181703
A_33_P3295358	-0.934517	-0.470482	-0.175661	-0.526887	0.139801	0.345716	0.15658	0.121918	0.961208	0.413235	0.27075	0.441428
A_33_P3322259	0.136263	0.123242	0.319413	0.192973	0.092937	0.292405	-0.028029	-0.140597	0.647523	0.159632	0.583097	0.709974
A_33_P3346132	-0.290167	-0.335506	-0.043999	-0.223224	0.132627	0.338437	-0.077261	-0.201712	-0.006785	-0.095252	0.236578	0.409176
A_21_P0010818	-0.048764	0.375398	-0.01873	0.102635	0.530972	0.692331	0.51523	-0.137806	0.47465	0.284024	0.310967	0.478405
A_33_P3311056	0.323214	0.282336	0.149591	0.251714	0.040718	0.221749	-0.029003	0.139168	0.136848	0.082338	0.277261	0.447169
A_23_P90444	-0.05484	-0.089193	-0.04796	-0.063998	0.037492	0.216925	-0.413196	-0.217256	-0.346189	-0.325547	0.029805	0.164719
A_23_P110062	0.356029	-0.145642	0.146913	0.1191	0.49902	0.66821	0.068131	-0.133175	-0.174508	-0.079851	0.398275	0.556219
A_33_P3386219	0.136076	0.73928	0.067209	0.314188	0.278929	0.482482	0.651056	0.84437	0.803803	0.76641	0.005845	0.098335
A_23_P62446	0.13512	0.178073	-0.177374	0.045273	0.725204	0.830394	0.226749	0.205006	0.026497	0.152751	0.137724	0.306826
A_33_P3223909	-0.345444	-0.288457	-0.1742	-0.269367	0.033204	0.209001	-0.760126	-0.553594	-0.419879	-0.577866	0.028101	0.161596
A_24_P56484	0.057302	-0.518418	-0.422387	-0.294501	0.239983	0.445206	-0.127411	-0.339284	0.153577	-0.104373	0.540722	0.675163
A_23_P326009	-0.58994	-0.911901	-0.769859	-0.757233	0.014799	0.169922	-1.78936	-0.07874	-1.07201	-0.980037	0.186798	0.359624
A_23_P53193	0.454148	-0.201157	0.031671	0.094887	0.66979	0.792174	1.07126	-0.004715	0.602465	0.556335	0.215982	0.389466
A_23_P259292	-0.019217	-0.173098	0.055727	-0.045529	0.568745	0.719495	-0.000718	-0.037894	-0.140939	-0.05985	0.28971	0.458138
A_19_P00320841	-0.171538	-0.083761	-0.117475	-0.124258	0.039818	0.220577	-0.304102	-0.177669	-0.18255	-0.221441	0.033152	0.17116
A_19_P00319655	-0.292179	-0.134539	-0.102967	-0.176562	0.094541	0.294381	-0.610663	-0.284982	-0.047867	-0.314504	0.193682	0.366357
A_21_P0001861	0.144747	-0.499781	-0.961805	-0.438947	0.304747	0.505251	-0.327032	-0.433129	-0.436342	-0.398834	0.008011	0.108924
A_33_P3298105	-0.119266	-0.114217	-0.057491	-0.096991	0.039251	0.22002	0.417855	7.1e-05	0.436401	0.284776	0.183628	0.356257
A_33_P3376463	-0.155146	-0.113301	-0.283331	-0.183926	0.069385	0.261306	-0.768785	-0.40247	-0.254914	-0.47539	0.089593	0.247937
A_23_P209978	-0.585318	0.408977	-0.328927	-0.168423	0.628936	0.764264	-0.866145	0.580751	-0.287841	-0.191078	0.694073	0.794596
A_33_P3370848	-0.04976	-0.025841	0.089497	0.004632	0.924033	0.954651	-0.193871	-0.135561	-0.092373	-0.140602	0.041072	0.182431
A_23_P39931	-0.191717	-0.391033	-0.190047	-0.257599	0.061008	0.250191	0.396316	0.274281	-0.010592	0.220002	0.209575	0.382901
A_33_P3211809	-0.231079	-0.286658	-0.497793	-0.33851	0.053056	0.239974	-0.473957	-0.052636	-0.203486	-0.24336	0.187011	0.359782
A_21_P0004718	-0.033722	0.346484	-0.011091	0.100557	0.49994	0.66899	0.207382	0.693335	0.60802	0.502912	0.078431	0.233905
A_23_P425304	1.12424	0.5875	0.625088	0.778942	0.045948	0.228307	0.122573	0.453498	-0.471283	0.034929	0.909082	0.943891
A_24_P372625	0.039462	-0.356803	-0.164651	-0.160664	0.295386	0.496667	-0.326813	-0.728641	-0.417906	-0.49112	0.056219	0.205607
A_23_P15305	0.775806	0.216032	0.4424	0.478079	0.098799	0.299185	0.505196	0.265793	0.401487	0.390825	0.030045	0.165259
A_24_P930926	0.5954	0.273815	0.233578	0.367598	0.084844	0.281348	0.410195	0.193633	0.252522	0.28545	0.047655	0.192253
A_23_P319583	0.347522	0.1053	-0.072743	0.126693	0.407467	0.59535	-0.119319	-0.298429	-0.218341	-0.21203	0.054825	0.203895
A_33_P3378051	-0.59526	0.188072	-0.779896	-0.395695	0.313931	0.514083	0.258941	-0.677401	-1.07866	-0.499038	0.334994	0.500546
A_33_P3388983	0.486488	2.84538	1.36313	1.565	0.150885	0.357077	2.3319	2.35264	2.4022	2.36225	7.8e-05	0.0953
A_33_P3301331	-0.376792	3.52325	2.16961	1.77202	0.261282	0.465364	4.16269	3.98127	4.53709	4.22701	0.001495	0.0953
A_33_P3315375	0.553448	0.890118	0.774503	0.739356	0.01738	0.171413	1.50919	1.27777	1.50049	1.42915	0.002796	0.0953
A_32_P179998	0.489908	0.137947	0.041729	0.223195	0.242981	0.448531	0.531248	-0.274875	-0.464491	-0.069373	0.841339	0.899146
A_21_P0010156	0.128921	0.548766	0.051385	0.243024	0.256365	0.461232	-0.227369	0.046817	0.53037	0.116606	0.651148	0.762019
A_24_P398130	0.027267	-0.340747	-0.178893	-0.164124	0.263196	0.467331	0.155312	0.419272	0.461316	0.3453	0.069047	0.221188
A_33_P3261743	0.159734	0.103051	0.535469	0.266084	0.188904	0.395519	-0.12173	0.144701	0.532312	0.185094	0.43248	0.586095
A_24_P238333	0.012887	-0.079024	0.094249	0.00937	0.86876	0.92072	-0.035385	-0.346868	0.266242	-0.03867	0.847323	0.90322
A_32_P159535	-0.015679	-0.025481	0.289311	0.082717	0.507416	0.674548	0.249451	-0.321149	-0.16593	-0.079209	0.687625	0.78959
A_21_P0006710	-0.060516	-0.318838	0.068967	-0.103462	0.459874	0.637452	-0.123954	-0.097274	-0.162793	-0.128007	0.021377	0.147519
A_24_P245246	0.386922	-0.038975	0.176205	0.174717	0.291186	0.493052	0.066006	-0.02694	-0.25576	-0.072232	0.528799	0.665937
A_23_P251705	1.60211	0.932192	0.656173	1.06349	0.0632	0.252421	0.37788	0.648779	0.822861	0.616507	0.041381	0.183023
A_33_P3370454	0.469603	0.512577	-0.460957	0.173741	0.639223	0.771254	-0.056676	0.300544	0.019218	0.087695	0.504338	0.645748
A_33_P3347937	0.269506	0.097437	-0.118757	0.082729	0.538088	0.697374	-0.169474	-0.03712	-0.252469	-0.153021	0.134798	0.303676
A_23_P134935	-0.132787	0.346964	0.054227	0.089468	0.587252	0.733155	0.326726	0.657539	0.871405	0.618557	0.059786	0.209881
A_24_P125335	0.095365	0.146826	0.088665	0.110285	0.026648	0.195521	0.242147	0.141352	0.12884	0.170779	0.041387	0.183023
A_23_P171074	0.074693	0.261258	0.005925	0.113959	0.273769	0.477295	0.374835	0.229277	-0.038304	0.188602	0.259359	0.430275
A_21_P0010786	-0.529801	-0.925387	-0.771561	-0.74225	0.023225	0.188415	-0.860633	-0.952141	-1.07086	-0.961212	0.003985	0.0953
A_33_P3228709	-0.227652	0.086907	0.085353	-0.018464	0.876137	0.925329	-0.090432	0.00865	0.252187	0.056802	0.632967	0.747874
A_32_P57854	0.132918	-0.167837	-0.086157	-0.040359	0.697102	0.811882	0.267797	-0.07437	-0.161622	0.010602	0.942886	0.965237
A_24_P161764	0.466991	0.382005	0.981042	0.610013	0.082611	0.278551	0.633963	0.565544	0.848888	0.682798	0.015272	0.133467
A_23_P115785	0.327022	-0.049305	0.425688	0.234468	0.24663	0.452183	0.509957	-0.445966	-0.23697	-0.057659	0.860849	0.911614
A_33_P3763412	-0.375245	0.692124	0.154093	0.156991	0.661054	0.78616	1.2712	0.510335	-0.632051	0.383161	0.560086	0.691024
A_33_P3402313	-0.124161	0.099339	-0.019302	-0.014708	0.840958	0.903081	-0.038678	-0.078965	0.092559	-0.008362	0.886559	0.929285
A_23_P367628	0.188023	0.158936	0.168973	0.171977	0.002451	0.169922	0.352738	0.119057	0.147872	0.206555	0.106884	0.27091
A_21_P0002020	-0.019923	0.04678	0.024239	0.017032	0.476281	0.650398	-0.177746	-0.066925	0.004135	-0.080179	0.268983	0.439742
A_23_P8281	0.037399	0.113823	0.114668	0.08863	0.074341	0.268105	0.198478	0.582163	0.602675	0.461105	0.072534	0.226249
A_33_P3269203	0.301334	0.291953	0.584938	0.392742	0.05502	0.243159	0.338077	0.169771	0.268639	0.258829	0.033801	0.172431
A_23_P81934	0.045496	0.13634	0.351881	0.177906	0.189322	0.39607	0.031502	0.063056	0.206816	0.100458	0.203661	0.376436
A_21_P0002118	0.518665	0.618863	0.790978	0.642835	0.014959	0.169922	0.855411	-0.086875	0.134018	0.300851	0.401179	0.558921
A_23_P88680	0.16114	0.176208	0.265831	0.20106	0.02541	0.193273	0.788612	0.542628	0.534527	0.621922	0.017503	0.139092
A_23_P252145	0.178114	0.348375	0.479594	0.335361	0.061537	0.250801	1.09946	0.609024	1.02189	0.910125	0.026847	0.159257
A_23_P11070	-0.014405	0.07267	0.052434	0.0369	0.295831	0.497052	0.340081	0.033549	0.304057	0.225896	0.144628	0.313813
A_23_P117971	-0.076696	0.156269	-0.055224	0.008116	0.923026	0.954244	0.166644	-0.005175	0.106157	0.089209	0.218251	0.39152
A_23_P314811	-0.584481	0.658321	-0.767213	-0.231124	0.657186	0.783383	-0.861649	0.715871	-1.06808	-0.40462	0.547216	0.68069
A_19_P00321319	-0.689286	-0.514066	-1.17951	-0.794287	0.057492	0.246317	-0.232921	0.061486	-0.224191	-0.131875	0.305902	0.473532
A_23_P34827	-0.344625	0.025928	0.013166	-0.101843	0.489958	0.66145	-0.239059	-0.008348	-0.273904	-0.17377	0.172342	0.344131
A_21_P0003467	-0.584901	-0.925955	-0.770413	-0.760423	0.016394	0.169922	-0.86695	-1.10751	-1.07315	-1.01587	0.005423	0.095986
A_33_P3383955	0.30403	-0.30042	-0.532345	-0.176245	0.552856	0.707616	-1.97391	-1.46641	-1.70982	-1.71671	0.007208	0.104683
A_24_P354615	0.058882	-0.400249	-0.33228	-0.224549	0.25709	0.462258	-0.325056	-0.568427	-0.354616	-0.416033	0.032327	0.169586
A_33_P3424467	0.014874	0.147818	-0.052567	0.036708	0.596548	0.740573	-0.075101	0.11158	0.120909	0.052463	0.49757	0.640102
A_23_P25525	0.724186	0.487042	0.671447	0.627558	0.01287	0.169922	0.916336	0.364834	0.765732	0.682301	0.053553	0.202208
A_33_P3245674	-0.061605	-0.064978	0.049559	-0.025675	0.565465	0.717015	-0.060629	0.06063	0.045301	0.015101	0.730287	0.821927
A_21_P0009920	0.662365	0.49166	0.382042	0.512022	0.024447	0.190938	0.798838	0.511163	0.564043	0.624681	0.019446	0.143788
A_33_P3368495	-0.464531	-0.680442	-0.670725	-0.605233	0.013264	0.169922	-0.768827	-0.815335	-0.496632	-0.693598	0.019924	0.14489
A_23_P357929	-0.983942	-0.951066	-0.622674	-0.852561	0.017813	0.172611	-0.383244	-0.348511	0.028227	-0.234509	0.217043	0.390441
A_23_P148984	0.311582	-0.188278	0.132135	0.085147	0.619203	0.757465	0.322862	-0.430607	-0.245189	-0.117645	0.655463	0.765106
A_21_P0012324	-0.122675	-0.147783	0.188449	-0.027336	0.824035	0.892239	-0.026377	-0.277253	0.212018	-0.030537	0.84889	0.904414
A_33_P3269134	-0.300492	-0.474882	-0.383418	-0.386264	0.016578	0.170232	0.234656	-0.180617	-0.260405	-0.068789	0.697855	0.797139
A_33_P3304107	-0.181791	0.064297	-0.341571	-0.153022	0.324289	0.523378	-1.23477	-0.550952	-0.8542	-0.879974	0.047002	0.191494
A_24_P248606	0.580004	0.474154	0.586756	0.546971	0.004414	0.169922	0.574415	0.982744	0.435916	0.664358	0.055964	0.205079
A_23_P218190	0.186135	1.64569	0.856282	0.896036	0.167592	0.374063	1.58896	2.35421	1.64099	1.86139	0.017139	0.138021
A_24_P112750	0.218021	-0.104779	0.098682	0.070642	0.531652	0.692838	-0.262509	-0.247996	0.126134	-0.128124	0.419858	0.575151
A_33_P3373348	-0.05503	0.04103	0.053183	0.013061	0.739478	0.839085	-0.200411	-0.11149	0.059387	-0.084171	0.384596	0.544661
A_33_P3406572	-0.27968	-0.126472	-0.114658	-0.173603	0.082318	0.278203	-0.330697	-0.114052	-0.04867	-0.164473	0.193402	0.366091
A_33_P3419562	-0.040938	0.267436	0.527456	0.251318	0.265692	0.469711	0.658063	-0.22257	0.221852	0.219115	0.479576	0.625697
A_21_P0012365	0.605819	1.06395	0.586207	0.751993	0.040483	0.221704	0.587959	0.504755	0.33787	0.476861	0.02296	0.151221
A_33_P3409844	-0.174298	0.299851	0.262869	0.129474	0.484696	0.657176	-0.018569	0.130433	-0.067011	0.014951	0.824803	0.888065
A_23_P15654	-0.119793	-0.094239	-0.093076	-0.102369	0.007175	0.169922	-0.244991	-0.022964	-0.226746	-0.1649	0.146414	0.315887
A_23_P212042	-0.105726	0.2484	0.234673	0.125782	0.390945	0.581266	-0.218335	-0.042702	-0.203422	-0.154819	0.110458	0.275642
A_33_P3375127	-0.056611	-0.070632	0.030132	-0.03237	0.412308	0.59921	0.390382	-0.117129	0.32409	0.199114	0.337696	0.503314
A_24_P345993	0.037077	-0.245725	0.066151	-0.047499	0.680079	0.799664	0.256056	0.110121	0.919117	0.428431	0.227379	0.400305
A_23_P3527	0.269544	0.106047	0.184203	0.186598	0.058461	0.247488	0.501821	0.466499	0.389163	0.452494	0.005362	0.095601
A_24_P696761	0.305606	-0.125026	-0.280165	-0.033195	0.867228	0.919465	-0.153596	0.054768	-0.223007	-0.107279	0.327419	0.493753
A_23_P86283	-0.00405	-1.82761	-2.91728	-1.58298	0.20354	0.409845	-0.926865	-1.07503	-1.73569	-1.24586	0.037592	0.177238
A_33_P3244013	0.407877	0.414092	0.32836	0.383443	0.005141	0.169922	0.082355	0.178331	0.446866	0.235851	0.163126	0.333968
A_23_P44867	0.030979	0.301466	0.114561	0.149002	0.20342	0.409711	0.456848	0.039115	0.459037	0.318333	0.150184	0.320272
A_33_P3221432	0.762812	0.359328	0.240216	0.454119	0.102879	0.304551	0.839413	0.647199	0.845102	0.777238	0.00693	0.103963
A_23_P57829	0.065207	0.043814	-0.002185	0.035612	0.215144	0.420361	-0.358862	0.04562	-0.149118	-0.15412	0.317766	0.484751
A_24_P246467	0.089736	0.259148	0.424621	0.257835	0.116522	0.320351	-0.401823	-0.089449	0.10163	-0.129881	0.469458	0.617081
A_24_P126305	0.039011	-0.04633	-0.266249	-0.091189	0.421558	0.606795	-0.084281	-0.110966	-0.464038	-0.219761	0.214382	0.387875
A_21_P0014848	-0.528751	-0.190605	-0.138489	-0.285948	0.144403	0.350552	0.267116	-0.265047	0.049475	0.017181	0.921592	0.951412
A_24_P273489	0.28762	0.25946	0.770305	0.439128	0.117862	0.322089	1.40609	0.541661	0.754294	0.900682	0.074204	0.228172
A_33_P3212456	-0.425672	-0.825914	-0.450192	-0.567259	0.048381	0.232861	-0.257782	-0.406439	-0.463687	-0.375969	0.025618	0.156916
A_33_P3283718	-0.247195	-0.143235	-0.636053	-0.342161	0.150056	0.356351	0.18698	0.367826	0.094664	0.21649	0.114259	0.280226
A_33_P3294162	0.310709	-0.192385	0.155164	0.091163	0.602294	0.744872	-0.062579	0.187099	0.241708	0.122076	0.322306	0.489188
A_24_P19677	0.252774	0.784967	0.538929	0.525557	0.075984	0.270339	0.631465	0.739589	0.250765	0.540606	0.067654	0.219625
A_33_P3370449	-0.299734	-0.067811	0.267153	-0.033464	0.857657	0.913392	-0.554572	0.070118	-0.332189	-0.272214	0.274904	0.44538
A_21_P0012875	-0.34637	0.004861	-0.256151	-0.19922	0.199072	0.40574	-0.034208	0.194455	0.048638	0.069628	0.406916	0.564028
A_24_P250650	-0.065407	0.044195	-0.125772	-0.048995	0.428514	0.611853	-0.444201	-0.139764	-0.462539	-0.348834	0.079451	0.235291
A_24_P267522	0.350714	0.578193	-0.021773	0.302378	0.225927	0.431207	0.850201	1.38529	1.19291	1.1428	0.018239	0.140568
A_24_P652700	0.519249	0.475735	-0.227237	0.255916	0.40099	0.589554	0.244499	0.410828	-0.133887	0.173813	0.393615	0.552327
A_33_P3264731	0.113891	-0.036937	0.12671	0.067888	0.325499	0.524473	-0.121155	0.138351	-0.038825	-0.00721	0.93356	0.959427
A_33_P3261625	0.157951	-0.191614	0.029325	-0.001446	0.989985	0.994009	-0.205638	-0.342327	-0.292231	-0.280065	0.019723	0.144487
A_33_P3423365	-0.814128	-1.11632	-0.933393	-0.954614	0.008368	0.169922	-1.30327	-0.945662	-1.13353	-1.12749	0.008286	0.109615
A_24_P794458	0.482866	0.191486	0.693351	0.455901	0.088539	0.286489	1.03325	0.255996	0.139688	0.476312	0.231573	0.4045
A_23_P30736	-0.812021	0.593457	0.147096	-0.023823	0.959406	0.975621	0.741584	0.676285	0.524446	0.647438	0.009726	0.115114
A_21_P0005063	0.329718	-0.067607	0.527277	0.263129	0.271429	0.475334	0.232332	0.053893	0.476014	0.25408	0.173438	0.345332
A_23_P13604	-0.532918	-0.833944	-0.728868	-0.698577	0.015572	0.169922	-0.053317	-0.248917	-0.362999	-0.221744	0.133729	0.302372
A_33_P3338724	-0.307874	-0.115908	-0.273519	-0.232434	0.05899	0.248037	-0.309474	-0.337898	-0.489813	-0.379062	0.021121	0.147172
A_23_P204879	-0.243085	0.334054	-0.073227	0.005914	0.975586	0.985227	-0.270966	0.285936	-0.014812	5.3e-05	0.999767	0.999883
A_23_P43476	-0.331202	-0.270339	-0.202663	-0.268068	0.018643	0.175102	0.241034	0.164647	0.516837	0.307506	0.102692	0.265874
A_33_P3324750	-0.069397	0.09522	0.021815	0.015879	0.770471	0.85972	-0.150486	-0.134664	-0.064212	-0.116454	0.048137	0.1932
A_32_P3572	0.710951	-0.0709	-0.146164	0.164629	0.609001	0.749736	-0.476512	0.25347	-0.431529	-0.21819	0.453115	0.603477
A_23_P385199	0.180667	0.052272	0.135579	0.122839	0.082322	0.278203	0.17545	0.03171	-0.007879	0.066427	0.355315	0.520128
A_24_P271363	0.444807	-0.135168	0.163175	0.157605	0.445948	0.626006	0.252362	0.232647	0.131121	0.205377	0.031859	0.168841
A_33_P3260317	1.07914	0.118045	0.659399	0.618861	0.156086	0.362607	0.879426	-0.261333	0.807923	0.475339	0.326517	0.492957
A_33_P3246997	-0.096335	0.128174	0.040113	0.023984	0.748659	0.845273	0.225485	0.183085	0.423828	0.277466	0.064651	0.216275
A_23_P57697	-0.015551	-0.075683	-0.064191	-0.051808	0.106672	0.309617	0.450628	0.121765	0.701712	0.424702	0.127177	0.29518
A_32_P100830	0.163922	0.119912	0.104827	0.129554	0.018214	0.173836	-0.183391	0.157898	0.28515	0.086552	0.59916	0.72239
A_33_P3330418	0.391643	0.21571	0.031132	0.212828	0.177536	0.38383	0.250336	0.130618	-0.097049	0.094635	0.451019	0.60181
A_23_P55880	0.265049	0.312183	-0.149743	0.142496	0.433974	0.615976	0.82314	0.629125	0.781225	0.744497	0.006209	0.100576
A_33_P3258723	-0.407535	-0.17634	-0.417618	-0.333831	0.051455	0.237379	-0.823727	-0.154717	-0.81283	-0.597091	0.114215	0.280176
A_33_P3354631	-0.165532	0.296276	-0.122887	0.002619	0.987432	0.992256	0.42673	0.274424	0.24156	0.314238	0.031406	0.167978
A_33_P3227934	-0.311739	-0.490612	-0.248989	-0.350447	0.040114	0.221253	-0.298186	-0.459144	-0.305977	-0.354436	0.021167	0.147307
A_33_P3375314	0.418274	-0.18091	0.168655	0.135339	0.517593	0.682502	-0.34051	-0.456975	-0.039196	-0.278894	0.154362	0.324845
A_23_P130429	0.135516	-0.092249	-0.511074	-0.155936	0.496782	0.666771	-0.348243	-0.249752	-0.117636	-0.238544	0.070266	0.222848
A_23_P103812	-1.55384	-0.963659	-1.40748	-1.30833	0.017901	0.172778	-0.191933	-0.99434	-1.76245	-0.982906	0.162461	0.333425
A_33_P3260530	0.310296	-1.20413	-1.50432	-0.799383	0.290586	0.492429	-1.67681	-1.07126	-1.49229	-1.41345	0.015696	0.134637
A_24_P370420	0.76914	0.549446	0.741297	0.686628	0.009965	0.169922	0.461615	0.351003	0.391793	0.40147	0.006409	0.101203
A_24_P346807	0.199253	-0.283333	0.094676	0.003532	0.982963	0.989757	0.909281	0.018636	0.534486	0.487467	0.199622	0.372246
A_23_P125977	0.196725	0.143058	0.199316	0.1797	0.010252	0.169922	0.085611	-0.084889	0.221141	0.073954	0.491435	0.635094
A_33_P3371889	-0.130217	0.201504	0.095981	0.055756	0.626274	0.762518	-0.267727	0.376507	0.297897	0.135559	0.572872	0.70139
A_23_P41765	0.14674	1.53641	0.032448	0.571865	0.358377	0.553309	1.06735	1.32143	0.446917	0.945233	0.067903	0.219815
A_33_P3250671	0.058472	-0.244284	0.101744	-0.028023	0.820902	0.890514	0.024425	-0.326512	-0.277041	-0.193043	0.220431	0.393578
A_33_P3276461	-0.137964	-0.169782	-0.084865	-0.13087	0.034004	0.210053	-0.796724	-0.053096	0.011441	-0.27946	0.393871	0.552529
A_23_P399116	-0.081511	0.175971	0.215568	0.103343	0.3827	0.574106	-0.3207	-0.267378	-0.115084	-0.234387	0.06266	0.213753
A_23_P98483	-0.019454	0.049298	-0.179699	-0.049952	0.538201	0.697374	-0.187616	-0.223867	0.030428	-0.127019	0.250852	0.422247
A_23_P159237	0.103671	-0.314285	0.013421	-0.065731	0.656266	0.78275	-0.006033	-0.200375	-0.55765	-0.254686	0.255588	0.426712
A_33_P3216913	0.149726	-0.193469	-0.000791	-0.014845	0.8949	0.937248	0.222181	-0.310906	-0.41012	-0.166281	0.486212	0.631323
A_33_P3379492	-0.589507	0.075676	-0.771494	-0.428442	0.238017	0.443335	-0.532506	-0.085498	-1.07268	-0.563562	0.186997	0.359782
A_21_P0014710	-0.198132	0.076054	0.330545	0.069489	0.693598	0.809318	-0.014979	0.351216	0.275418	0.203885	0.209233	0.382481
A_21_P0012257	-0.596892	-0.917466	-0.773769	-0.762709	0.014455	0.169922	-0.861133	-0.949029	-1.07574	-0.961968	0.004167	0.0953
A_33_P3238032	0.303024	0.215907	0.137973	0.218968	0.044272	0.225688	-0.307069	-0.243548	-0.306613	-0.285744	0.005408	0.095986
A_33_P3404934	-0.588829	1.02974	-0.773167	-0.110754	0.86452	0.917873	-0.861216	1.08465	-1.06792	-0.281498	0.721212	0.814901
A_33_P3406458	1.64242	-0.160924	0.261412	0.580968	0.397755	0.587021	-0.02012	-0.571578	-0.368811	-0.32017	0.185126	0.357926
A_32_P183598	-0.587533	-0.919767	-0.769899	-0.759066	0.01564	0.169922	-0.866723	-0.948401	-1.07377	-0.962966	0.003887	0.0953
A_33_P3389403	-0.586482	-0.89561	-0.766231	-0.749441	0.014004	0.169922	-0.856475	-0.681039	-1.06249	-0.866667	0.015795	0.134803
A_23_P45475	-0.408878	-0.335614	-0.212399	-0.318964	0.030817	0.204538	0.374796	0.097387	0.555668	0.342617	0.123818	0.291294
A_21_P0009664	-0.58308	-0.01245	0.047709	-0.182607	0.459492	0.637103	0.195584	0.104576	0.137027	0.145729	0.031807	0.168772
A_23_P141960	0.645085	0.628559	0.495925	0.589856	0.006344	0.169922	0.285083	0.465242	0.071198	0.273841	0.13804	0.307108
A_33_P3397940	0.597936	0.77149	0.252288	0.540571	0.071275	0.263539	-0.06298	0.948759	0.593122	0.492967	0.238096	0.410556
A_23_P14636	-0.053228	0.115381	-0.058069	0.001361	0.983124	0.989773	0.426164	0.083837	0.240814	0.250271	0.127141	0.295176
A_33_P3377729	-0.057263	-0.123377	-0.034304	-0.071648	0.115337	0.318871	-0.234107	-0.044971	-0.134477	-0.137852	0.127641	0.295525
A_21_P0004080	0.614448	-0.493982	-0.118782	0.000561	0.99878	0.999189	0.492079	0.013368	0.076477	0.193974	0.325578	0.491924
A_23_P137573	-0.447655	0.003859	-0.177128	-0.206975	0.255378	0.46049	-0.776457	1.67594	-0.133145	0.255447	0.76108	0.8445
A_24_P58054	-0.066766	-0.138622	-0.14654	-0.117309	0.043742	0.224884	0.103321	0.25009	0.252621	0.20201	0.054819	0.203895
A_33_P3212659	0.223023	-0.126225	0.272386	0.123061	0.430063	0.612755	-0.000715	-0.313905	-0.060535	-0.125052	0.322479	0.489387
A_21_P0010414	-0.030698	0.151835	0.576877	0.232671	0.325315	0.524292	-0.821657	-0.56197	-0.707429	-0.697019	0.011424	0.121576
A_23_P403745	0.989164	0.464287	0.448222	0.633891	0.070387	0.262549	0.43139	0.528547	0.108803	0.356247	0.106866	0.270903
A_24_P268196	0.039909	-0.591598	-0.327084	-0.292924	0.250769	0.456271	-0.787616	-0.757317	-0.591951	-0.712295	0.007208	0.104683
A_33_P3245631	0.09567	-0.497193	0.030001	-0.123841	0.577094	0.725881	0.147383	-0.083757	0.141414	0.068346	0.463764	0.612041
A_23_P93009	-0.462307	-0.02011	-0.048516	-0.176978	0.341183	0.538392	0.451685	0.167569	0.301882	0.307045	0.064581	0.216214
A_19_P00322624	-0.103992	-0.128275	0.033335	-0.066311	0.318231	0.51783	0.060052	0.139195	0.356066	0.185104	0.171537	0.343383
A_24_P228875	-0.439633	-0.662673	-0.753595	-0.618634	0.021984	0.184918	-0.856596	-0.692231	-1.05475	-0.867858	0.014271	0.130557
A_33_P3403937	-0.615697	0.081387	-0.672875	-0.402395	0.23885	0.444211	0.144939	0.249964	-0.169914	0.074996	0.612479	0.732734
A_23_P157147	0.416206	0.142777	0.130566	0.22985	0.132613	0.338427	0.21178	0.115807	0.090498	0.139361	0.063624	0.21501
A_33_P3419369	-0.583764	-0.899653	-0.765815	-0.749744	0.014583	0.169922	-0.585087	-0.93475	-1.06645	-0.862097	0.026652	0.158958
A_33_P3342598	0.289081	0.206366	-0.976116	-0.160223	0.732832	0.834976	-3.77999	-0.637194	-0.903559	-1.77358	0.219999	0.393196
A_33_P3336780	-0.072956	-0.208439	-0.400361	-0.227252	0.139136	0.345122	-0.426527	-0.024722	-0.400606	-0.283952	0.160261	0.330913
A_23_P397208	-0.381929	-0.909803	-0.63963	-0.643788	0.051727	0.237772	-0.545521	-1.03227	-1.28964	-0.95581	0.048359	0.193627
A_33_P3350566	-0.496766	0.259749	-0.126568	-0.121195	0.634731	0.76836	0.941828	0.53769	0.727146	0.735555	0.024276	0.153988
A_23_P89589	0.295595	-0.31031	-0.174685	-0.063133	0.763721	0.85503	-1.00955	-0.384198	-0.715208	-0.702985	0.060126	0.210484
A_33_P3271051	0.154405	-0.389247	-0.387669	-0.207504	0.370179	0.563499	-0.873158	-0.652206	-0.994524	-0.839963	0.013934	0.129561
A_23_P6045	0.055157	0.227485	0.041881	0.108174	0.212075	0.417747	0.144661	0.144149	0.041126	0.109979	0.085594	0.242948
A_23_P54929	0.211023	-0.155084	-0.284021	-0.076027	0.659143	0.784841	-0.545725	-0.30475	-0.267277	-0.372584	0.050697	0.197
A_33_P3365810	-0.049841	-0.238382	0.030472	-0.085917	0.393679	0.583472	-0.122206	-0.411122	-0.1973	-0.243543	0.106495	0.270564
A_23_P28224	-0.586175	-0.11081	0.030368	-0.222206	0.355679	0.55103	-0.6414	0.075694	-1.06626	-0.543988	0.244177	0.416222
A_23_P252335	-0.06411	-0.033009	-0.036805	-0.044641	0.044931	0.226942	-0.03541	0.04081	-0.251114	-0.081905	0.447704	0.598722
A_21_P0005058	-0.617919	0.068718	-0.301951	-0.283717	0.289016	0.490894	0.178351	-0.446067	0.187746	-0.026657	0.910484	0.944559
A_23_P118061	0.067653	-0.055043	-0.05633	-0.014573	0.756881	0.850934	-0.133831	-0.031457	-0.295122	-0.15347	0.183537	0.356171
A_23_P27734	-0.04143	-0.224102	0.051186	-0.071449	0.470184	0.645591	-0.255786	-0.092909	-0.116689	-0.155128	0.09257	0.251932
A_21_P0005861	0.122479	-0.338601	0.210548	-0.001858	0.992285	0.995367	-0.95149	-0.068118	0.417129	-0.200826	0.665903	0.772762
A_21_P0003401	0.734241	0.660903	0.295573	0.563572	0.05335	0.240451	0.950008	0.452513	-0.133187	0.423111	0.309069	0.476658
A_32_P37495	-0.589909	0.607969	-0.485824	-0.155921	0.72345	0.829119	-0.335552	0.755607	-1.04295	-0.207631	0.729785	0.82147
A_33_P3421520	0.42035	0.000974	0.707986	0.376437	0.208124	0.413964	-0.043034	0.262388	0.713452	0.310936	0.292666	0.460784
A_23_P210747	0.081378	0.010435	0.410815	0.167543	0.307297	0.507646	0.226065	0.0543	0.689618	0.323328	0.230483	0.403376
A_33_P3253672	-0.143482	-0.107988	-0.013076	-0.088182	0.151723	0.357854	-0.07576	-0.047786	0.006245	-0.0391	0.245743	0.417789
A_23_P159027	0.285385	-0.073809	0.152102	0.121226	0.366996	0.560948	-0.260067	0.637812	-0.303301	0.024814	0.942893	0.965237
A_21_P0001529	0.015873	0.027364	-0.057904	-0.004889	0.871662	0.922498	-0.180336	-0.121762	-0.130669	-0.144256	0.015584	0.134165
A_21_P0012096	-0.585578	-0.016309	-0.124116	-0.242001	0.300014	0.501047	0.000236	0.331012	-0.604943	-0.091232	0.77085	0.851594
A_24_P687594	0.468423	-0.164982	0.274765	0.192735	0.41183	0.598894	0.04031	-0.280541	-0.302098	-0.180777	0.244117	0.41614
A_33_P3279720	-0.374884	-0.31962	0.081468	-0.204345	0.29118	0.493052	-0.141694	-0.17541	-0.211265	-0.176123	0.012759	0.126349
A_21_P0006632	0.044315	0.250931	0.704361	0.333202	0.229511	0.434827	0.14359	0.027806	0.166331	0.112576	0.119653	0.286637
A_23_P79331	-0.1497	-0.238786	-0.149349	-0.179278	0.026456	0.195095	-0.134625	-0.212116	-0.125126	-0.157289	0.029337	0.16403
A_24_P333857	-0.004139	0.302354	0.281757	0.193324	0.189834	0.396617	0.545625	2.76834	0.027115	1.11369	0.316386	0.483445
A_23_P206324	-0.297784	-0.498467	-0.408875	-0.401709	0.020246	0.180262	0.045533	-0.49928	-0.155792	-0.20318	0.329681	0.496006
A_33_P3229918	0.057425	0.024798	-0.207058	-0.041611	0.666791	0.790156	-0.044226	0.079741	-0.240488	-0.068324	0.539876	0.674476
A_33_P3413987	0.3534	2.11588	1.98066	1.48331	0.120066	0.324365	3.80737	3.30354	3.74064	3.61718	0.001903	0.0953
A_24_P235049	0.280781	0.041697	-0.064916	0.085854	0.489321	0.661025	-0.44117	-0.01361	0.17226	-0.094173	0.655738	0.765296
A_23_P331813	-0.284779	-0.130964	-0.241645	-0.219129	0.041028	0.222246	-0.043106	0.073998	-0.041203	-0.003437	0.937357	0.962087
A_33_P3375576	0.146046	-0.073562	-0.293885	-0.0738	0.619924	0.757995	0.369922	0.61411	0.722272	0.568768	0.031969	0.168898
A_24_P66605	-0.687935	-0.922689	-0.767336	-0.792653	0.00748	0.169922	-0.436405	-1.36564	-1.07294	-0.958328	0.073061	0.226791
A_23_P74799	-0.001618	-0.460809	-0.153502	-0.20531	0.267856	0.471803	0.217536	-0.1002	0.465424	0.194253	0.357211	0.52185
A_23_P3602	0.532729	0.416288	0.568426	0.505814	0.008146	0.169922	0.847395	0.226249	0.103427	0.392357	0.230507	0.403384
A_33_P3214159	0.144365	-0.112397	0.17975	0.070573	0.52342	0.686396	-0.381456	-0.462941	0.07785	-0.255516	0.268345	0.439118
A_33_P3396807	0.756221	0.431011	0.327873	0.505035	0.059544	0.248777	0.171125	-0.040436	0.333656	0.154782	0.289176	0.457712
A_23_P126031	-0.177122	-0.349969	-0.301711	-0.276267	0.033029	0.208684	0.157124	0.230985	0.005206	0.131105	0.187281	0.359997
A_21_P0010731	0.214593	-0.200167	-0.096429	-0.027334	0.846729	0.906633	0.16982	-0.045348	0.565738	0.23007	0.327341	0.493693
A_24_P450596	-0.426841	-0.368115	-0.765786	-0.520247	0.052335	0.23905	-0.790137	-0.945795	-1.07005	-0.935327	0.007411	0.106014
A_21_P0007152	0.306586	-0.118719	0.276075	0.154647	0.376075	0.56842	0.052459	0.244304	0.089901	0.128888	0.159338	0.329982
A_33_P3307008	-1.03711	-0.301939	-0.733032	-0.690695	0.083572	0.279935	0.150556	-0.215626	-0.061791	-0.042287	0.728876	0.820977
A_23_P206359	-0.177567	0.479718	0.474527	0.258893	0.357328	0.552286	-0.1486	0.774889	-0.04926	0.192343	0.578585	0.706199
A_33_P3410201	0.029158	0.140177	0.015601	0.061645	0.258648	0.463166	-0.019861	-0.105351	-0.03825	-0.054488	0.170884	0.342648
A_23_P135104	0.323834	0.222234	0.399942	0.315337	0.025627	0.193628	0.175175	-0.179314	-0.155548	-0.053229	0.687491	0.789536
A_23_P201790	-0.422422	-0.235123	-0.521437	-0.392994	0.04273	0.223601	-0.120622	0.190126	0.353003	0.140836	0.417398	0.572868
A_23_P56922	0.164021	-0.030186	0.41874	0.184192	0.292194	0.493988	0.374928	-0.390425	-0.14719	-0.054229	0.832557	0.893162
A_33_P3259293	0.06844	0.194176	0.311746	0.191454	0.112388	0.316055	-0.12557	0.646184	0.496459	0.339024	0.287798	0.456485
A_33_P3256585	-0.004696	0.043995	0.018527	0.019275	0.303985	0.504589	-0.190538	0.024033	-0.148728	-0.105078	0.250732	0.422239
A_24_P11436	-0.331437	0.248888	0.079582	-0.000989	0.995941	0.997544	0.114272	0.292355	-0.015524	0.130368	0.281516	0.451119
A_33_P3255631	0.079346	-0.012797	0.178572	0.081707	0.277312	0.48065	-0.174522	-0.110303	-0.032859	-0.105894	0.122651	0.289924
A_19_P00315959	-0.123608	0.384998	1.48012	0.580504	0.344703	0.541383	1.32902	0.008009	1.14411	0.827046	0.183148	0.355769
A_33_P3370109	-0.166495	0.393495	0.268226	0.165076	0.433245	0.615416	0.822767	0.457575	0.739233	0.673192	0.025888	0.157338
A_23_P258433	0.252397	0.267264	0.144102	0.221254	0.029424	0.201343	-0.058662	-0.11272	0.141987	-0.009799	0.910931	0.944819
A_33_P3666817	-0.274598	-1.1374	-0.461286	-0.624427	0.14008	0.345906	-1.096	-0.797194	-0.828225	-0.907141	0.010758	0.118918
A_19_P00317550	0.508646	0.025178	-0.037416	0.165469	0.438743	0.619882	-0.255199	-0.257962	0.158182	-0.118326	0.482253	0.627781
A_23_P83298	0.143629	-0.005898	0.724102	0.287277	0.325986	0.52482	0.192593	-0.188171	0.388394	0.130939	0.520118	0.65905
A_23_P370830	-0.580893	-0.709959	-0.756032	-0.682295	0.00585	0.169922	-0.857547	-0.593413	-1.05684	-0.835934	0.024823	0.155361
A_24_P102981	-0.743299	-0.866467	-0.982405	-0.864057	0.006323	0.169922	-0.839789	-0.448027	-0.553188	-0.613668	0.034517	0.173755
A_33_P3823466	0.196869	0.08658	-0.774364	-0.163638	0.647333	0.776784	-0.424476	0.03385	-1.0801	-0.490242	0.268633	0.4394
A_33_P3233608	-0.621557	-0.745735	-0.16032	-0.509204	0.103646	0.305493	0.020991	0.103106	0.655044	0.259714	0.321963	0.488756
A_23_P58280	0.12231	0.061335	0.036644	0.073429	0.102121	0.30362	0.349764	0.185576	-0.093125	0.147405	0.37231	0.534448
A_23_P330419	-0.513017	-0.227418	-0.362054	-0.367497	0.04687	0.230115	-0.35367	-0.243811	-0.345954	-0.314478	0.012438	0.125253
A_33_P3229246	0.729727	0.553732	0.580893	0.62145	0.007659	0.169922	-0.134281	0.310827	-0.316395	-0.046616	0.825767	0.888538
A_33_P3362088	0.37599	0.311666	0.532617	0.406758	0.025046	0.192554	-0.072847	-0.240551	0.003936	-0.103154	0.289223	0.457712
A_33_P3315856	-0.143287	-0.056818	-0.057311	-0.085805	0.096268	0.296272	-0.086952	-0.113195	-0.087568	-0.095905	0.008031	0.108962
A_33_P3344991	-0.139471	-0.143557	-0.082942	-0.12199	0.024757	0.191745	-0.178475	-0.08618	0.019032	-0.081874	0.28776	0.456466
A_23_P215253	0.284924	0.243103	0.213575	0.247201	0.006938	0.169922	0.218591	0.425556	0.140784	0.261644	0.091274	0.249982
A_23_P392429	-0.152579	-0.067227	0.590024	0.123406	0.651387	0.779401	0.205269	0.813716	0.156509	0.391831	0.205001	0.377832
A_33_P3395733	-0.11501	0.054769	-0.098454	-0.052899	0.430903	0.613566	-0.412848	-0.117909	-0.43404	-0.321599	0.087623	0.24548
A_33_P3239123	0.372035	0.040125	0.20645	0.206203	0.164289	0.370931	0.352324	0.411886	0.238421	0.33421	0.022408	0.149929
A_33_P3232504	-0.750172	-0.733152	-0.590101	-0.691142	0.00535	0.169922	-0.530895	-0.570344	-0.110123	-0.403787	0.111262	0.276518
A_23_P35092	0.595023	0.378236	0.964643	0.645968	0.063603	0.25308	1.06622	1.22988	0.435881	0.910661	0.063944	0.215322
A_23_P12884	-0.100813	-0.352847	-0.194723	-0.216128	0.098898	0.299221	0.702117	0.377295	0.472698	0.51737	0.033003	0.170928
A_23_P14157	0.416755	0.25482	0.296748	0.322774	0.021862	0.184644	0.290078	-0.072294	0.187781	0.135188	0.336742	0.502435
A_33_P3315258	0.115757	0.145789	0.155304	0.13895	0.007276	0.169922	0.197973	0.151539	0.47159	0.273701	0.111303	0.276581
A_24_P127691	-0.100898	-0.203671	0.053493	-0.083692	0.379201	0.570776	-0.114902	-0.447066	-0.612686	-0.391551	0.115917	0.28219
A_23_P85140	-0.195364	-0.009455	0.104447	-0.033457	0.738652	0.838593	-0.390073	-0.294846	-0.271754	-0.318891	0.012649	0.12574
A_21_P0010494	-0.20117	0.222976	0.424018	0.148608	0.50462	0.672335	0.677587	0.353868	0.393194	0.474883	0.043158	0.185222
A_23_P212945	-0.084145	-0.051543	0.135589	-3.3e-05	0.999657	0.999767	0.330092	-0.321812	0.265718	0.091333	0.7027	0.800937
A_23_P252758	-0.581556	0.183736	-0.763229	-0.387017	0.313871	0.51401	0.31118	0.789679	-1.06109	0.013256	0.983102	0.990103
A_24_P64653	-0.349522	-0.719412	0.157473	-0.30382	0.354458	0.549935	-0.338179	-1.10984	-0.493727	-0.647247	0.1109	0.276102
A_24_P49896	-0.005944	-0.000235	0.123934	0.039252	0.452064	0.630918	-0.394737	0.014811	-0.020221	-0.133383	0.415913	0.571632
A_23_P83159	-0.069201	0.186141	0.099044	0.071994	0.438086	0.619389	0.000356	0.013199	0.021689	0.011748	0.198648	0.371459
A_32_P527371	0.173563	0.528962	0.26823	0.323585	0.093036	0.292506	0.793619	1.31551	0.948881	1.01934	0.022272	0.149597
A_33_P3412295	-0.900963	-0.332169	-0.416206	-0.549779	0.090123	0.288211	0.228678	0.384275	0.406041	0.339665	0.025985	0.15738
A_23_P154875	0.195622	0.145319	0.198887	0.179942	0.009156	0.169922	0.257212	-0.068975	0.075948	0.088061	0.449199	0.60018
A_23_P135966	0.150155	-0.010552	-0.041529	0.032691	0.637378	0.770013	-0.250724	-0.163357	-0.124839	-0.17964	0.040391	0.181324
A_24_P206328	0.359804	0.288246	0.14121	0.263087	0.054934	0.243159	0.2823	0.326762	0.349403	0.319489	0.003784	0.0953
A_33_P3285815	-0.218035	0.126726	-0.001307	-0.030872	0.78797	0.870564	0.121352	0.479609	-0.848144	-0.082395	0.854656	0.907793
A_21_P0001907	0.853776	0.191099	0.640064	0.561647	0.102613	0.304389	-0.090872	-0.262265	-0.134279	-0.162472	0.087329	0.245299
A_33_P3269503	-1.32029	-1.93857	-1.20598	-1.48828	0.022588	0.186821	-0.723604	-0.929997	-0.657859	-0.770487	0.011133	0.120537
A_23_P303317	0.467797	0.030199	-0.18887	0.103042	0.646859	0.77648	-1.01985	-0.493519	-0.634876	-0.716082	0.045005	0.188593
A_23_P250102	-0.149094	-0.192238	-0.024471	-0.121935	0.136232	0.342013	-0.033462	-0.096485	0.001491	-0.042818	0.273856	0.444523
A_23_P15582	0.562618	0.327891	0.568919	0.486476	0.025566	0.193621	0.79754	0.435406	0.607205	0.613384	0.027863	0.160964
A_23_P59783	-0.583553	-0.416444	-0.763017	-0.587671	0.027792	0.19818	-0.858499	0.392136	-1.06625	-0.510869	0.378599	0.539853
A_24_P285768	-0.31137	-0.35483	-0.086462	-0.250887	0.094553	0.294381	-0.014836	0.070169	0.224823	0.093385	0.314585	0.481547
A_23_P350045	0.684347	0.362677	0.512171	0.519732	0.030518	0.203862	0.937929	0.805273	1.03268	0.925293	0.005042	0.0953
A_24_P331128	-0.416519	-0.052502	-0.039585	-0.169535	0.303628	0.504381	0.902386	0.513767	1.1422	0.852783	0.043139	0.185185
A_33_P3329153	0.247089	-0.078907	-0.24836	-0.026726	0.871098	0.922261	-0.29283	-0.290375	0.054665	-0.17618	0.266458	0.437483
A_23_P259012	0.260464	0.056007	0.151113	0.155861	0.118613	0.322908	0.03632	-0.080547	-0.319811	-0.121346	0.366538	0.529738
A_33_P3274134	-0.130432	0.0319	-0.030504	-0.043012	0.458968	0.63666	-0.213415	0.038105	0.040955	-0.044785	0.648406	0.759822
A_23_P83184	0.273308	0.683614	1.12667	0.69453	0.106193	0.308827	0.336476	1.10261	0.576481	0.671856	0.097155	0.258238
A_33_P3406567	-0.587402	-0.901684	-0.766224	-0.75177	0.014342	0.169922	-0.987685	-0.939441	-1.07102	-0.99938	0.001475	0.0953
A_33_P3708309	-0.022937	-0.049435	0.542593	0.156741	0.502162	0.670406	0.397034	0.280931	0.096243	0.258069	0.098455	0.260285
A_32_P182941	0.168812	-0.205084	0.039302	0.00101	0.993486	0.996163	0.126861	-0.101804	-0.118076	-0.031006	0.732807	0.823626
A_23_P79426	0.522273	0.162893	0.241413	0.30886	0.105391	0.307689	0.046397	0.489811	0.976206	0.504138	0.201237	0.373928
A_19_P00321000	-0.589654	-0.89552	-0.764718	-0.749964	0.013672	0.169922	-0.858352	-0.933387	-1.06836	-0.953367	0.004128	0.0953
A_23_P201264	0.370315	0.081599	0.089545	0.180486	0.197667	0.404249	-0.043063	0.229115	0.087779	0.091277	0.365342	0.528589
A_33_P3295640	0.648185	0.062435	0.047268	0.252629	0.329809	0.528086	0.070498	-0.193143	-0.319881	-0.147508	0.328112	0.49434
A_33_P3352467	0.090335	-0.007254	0.074778	0.05262	0.224298	0.4298	-0.030412	0.04242	0.262089	0.091366	0.407825	0.564798
A_33_P3285734	0.146704	0.033563	-0.028098	0.050723	0.426141	0.610366	0.117662	0.121763	0.074687	0.104704	0.020055	0.144905
A_33_P3287685	0.042103	-0.118107	0.100494	0.008163	0.912009	0.947001	-0.056856	-0.217484	-0.337327	-0.203889	0.128821	0.297052
A_33_P3334948	0.231365	0.196032	-0.014671	0.137575	0.21513	0.420361	0.20464	0.561169	0.304402	0.356737	0.078344	0.233905
A_33_P3264672	-0.266329	0.194394	0.064673	-0.002421	0.987523	0.992276	-0.423594	-0.028381	0.438903	-0.004357	0.98764	0.992738
A_23_P133227	0.604674	0.202414	0.252649	0.353246	0.107952	0.311136	0.760882	0.284429	0.372518	0.47261	0.084	0.240963
A_23_P94932	0.001758	-0.091101	0.17821	0.029622	0.743659	0.841987	0.164762	-0.34205	-0.115514	-0.0976	0.574021	0.702395
A_23_P431268	-0.152643	0.001384	-0.00179	-0.051016	0.421177	0.606536	0.094222	0.263616	-0.230859	0.042327	0.797961	0.870007
A_23_P49448	0.343789	0.558466	0.613327	0.505194	0.025492	0.193468	1.07395	0.9234	1.26076	1.08604	0.007976	0.108893
A_24_P925737	0.077345	0.689205	0.389205	0.385252	0.160953	0.367814	0.517199	0.706152	0.528372	0.583907	0.01081	0.119113
A_23_P52974	0.0134	-0.120932	-0.020737	-0.042756	0.4	0.588724	0.06187	0.242604	0.300079	0.201518	0.106883	0.27091
A_21_P0003421	-0.670768	-1.25986	-0.770995	-0.90054	0.038491	0.218792	-0.855622	-0.93871	-1.5831	-1.12581	0.039261	0.17944
A_33_P3255829	0.227538	0.284886	0.076152	0.196192	0.087669	0.285454	0.160083	0.160778	-0.198236	0.040875	0.765016	0.847418
A_33_P3321025	0.543566	0.587085	0.755413	0.628688	0.010393	0.169922	0.711486	1.28673	0.191476	0.729896	0.147382	0.317056
A_21_P0012719	0.044052	0.159393	0.144092	0.115846	0.0852	0.281907	0.203266	0.063074	0.054782	0.107041	0.15637	0.326783
A_33_P3285032	0.07772	0.133727	0.088793	0.10008	0.028052	0.198668	0.181341	0.409773	0.114104	0.235073	0.119478	0.286457
A_23_P25293	0.322715	-0.083868	-0.222636	0.005404	0.976656	0.985784	-0.106316	-0.400502	0.164462	-0.114119	0.556636	0.688208
A_33_P3417640	0.354282	0.121354	0.114142	0.196593	0.130242	0.335931	-0.008993	0.256875	0.303886	0.183923	0.199611	0.372245
A_33_P3271261	0.006021	-0.381935	0.052408	-0.107835	0.515573	0.680835	-0.408555	-0.193051	-0.140196	-0.247267	0.094772	0.254892
A_33_P3357843	-0.578465	-1.05146	-1.15283	-0.927585	0.034535	0.211279	-1.61898	-1.61405	-1.71093	-1.64799	0.000365	0.0953
A_33_P3223964	0.246622	-0.122419	0.486337	0.203513	0.369268	0.562756	-0.113407	0.364799	0.317231	0.189541	0.338866	0.504584
A_24_P181677	-0.138294	-0.249559	-0.142077	-0.176644	0.04009	0.221187	-0.311438	-0.093074	-0.218641	-0.207718	0.081591	0.238048
A_21_P0003915	0.243823	0.710602	0.39806	0.450828	0.08157	0.277458	0.661535	0.368535	0.430399	0.486823	0.031946	0.168898
A_23_P92614	-0.539954	0.22267	0.074765	-0.08084	0.762209	0.854172	-0.141837	0.404659	0.319414	0.194079	0.371309	0.533682
A_24_P336596	-0.185332	0.085256	0.167648	0.022524	0.852253	0.910127	-0.211136	-0.03894	-0.138433	-0.129503	0.121943	0.2891
A_21_P0012986	-0.434658	-0.1478	-1.02335	-0.535269	0.173411	0.379795	0.083607	0.149123	0.316011	0.182914	0.118222	0.284822
A_33_P3480395	-0.183131	-0.683637	-0.761371	-0.542713	0.095722	0.295549	-0.387889	0.75202	-0.763851	-0.13324	0.797552	0.869754
A_23_P33683	0.236669	-0.165639	0.190088	0.087039	0.564043	0.716008	-0.314037	-0.142714	-0.338015	-0.264922	0.049884	0.19588
A_33_P3364348	0.940176	-0.262611	-0.182703	0.164954	0.71231	0.821988	0.13269	-0.125023	-0.750873	-0.247735	0.444679	0.596244
A_32_P351037	-0.112574	-0.363498	0.342506	-0.044522	0.849378	0.908418	-0.209691	-0.140647	-0.527297	-0.292545	0.133295	0.30195
A_33_P3331193	-0.386916	0.045493	-0.042128	-0.12785	0.434882	0.616615	-0.1477	0.097351	0.208464	0.052705	0.666108	0.772893
A_23_P71530	0.472379	1.24836	0.69513	0.80529	0.073165	0.266213	1.39704	0.814751	1.28568	1.16582	0.022639	0.150657
A_33_P3221718	0.235649	-0.005351	0.494993	0.241764	0.236211	0.441424	0.288773	-0.012932	0.098146	0.124662	0.292687	0.460784
A_33_P3257474	0.116261	-0.050825	0.182145	0.082527	0.356075	0.551469	0.054479	-0.241556	0.192161	0.001695	0.990636	0.994562
A_33_P3322544	-0.581358	0.329636	-0.764914	-0.338879	0.422141	0.607201	-0.009398	-0.39667	-0.67634	-0.360803	0.203036	0.375805
A_33_P3358799	-0.164433	-0.276781	-0.213085	-0.2181	0.021529	0.183622	-0.427773	-0.201962	-0.169048	-0.266261	0.081959	0.238484
A_21_P0000125	0.261653	0.049191	0.122293	0.144379	0.146455	0.352608	-0.62401	-0.672488	-1.37533	-0.890609	0.066928	0.218967
A_23_P328074	-0.606308	-0.9141	-0.759418	-0.759942	0.013396	0.169922	-0.851617	-0.943717	-1.0631	-0.952811	0.004103	0.0953
A_23_P1331	0.070693	-0.220235	0.15524	0.001899	0.988191	0.992656	0.287503	-0.306628	-0.446454	-0.155193	0.561631	0.692384
A_24_P34155	-0.052464	-0.215913	-0.389736	-0.219371	0.153054	0.359383	-0.280036	-0.222941	0.070365	-0.144204	0.315315	0.482406
A_24_P156576	0.221891	-0.149608	0.004576	0.02562	0.834209	0.898792	-0.773562	-0.617235	-1.08593	-0.825576	0.026739	0.159186
A_33_P3254073	0.487998	-0.275694	-0.291003	-0.026233	0.928053	0.957087	0.630629	0.443447	0.416394	0.496823	0.017889	0.140068
A_23_P131899	0.112554	0.184499	0.099671	0.132241	0.037598	0.217159	0.092442	0.249671	0.288916	0.210343	0.072678	0.226355
A_33_P3224675	-0.583667	0.018669	-0.764852	-0.443283	0.202128	0.408806	-0.038779	-0.197203	-1.07096	-0.435649	0.307521	0.475026
A_23_P252808	-0.180008	-0.529486	-0.491389	-0.400294	0.068681	0.260561	-0.514864	-0.321077	-0.721102	-0.519014	0.04612	0.190278
A_23_P26928	-0.416649	-0.523466	-0.807258	-0.582458	0.037787	0.21731	-0.421782	0.016071	-0.215273	-0.206995	0.243322	0.415305
A_24_P14531	0.443869	0.243818	0.485395	0.391027	0.0345	0.211279	0.646238	0.274524	0.394495	0.438419	0.057119	0.206618
A_32_P84242	-0.220839	-0.220238	-0.809309	-0.416795	0.16766	0.374098	-0.243007	-0.273554	0.812015	0.098485	0.808476	0.876918
A_21_P0007042	0.416421	0.134685	-0.004675	0.182144	0.279203	0.482602	0.251243	-0.077173	0.179455	0.117842	0.358656	0.523138
A_23_P88484	0.13719	0.10113	-0.081165	0.052385	0.519359	0.683686	0.45458	0.033736	-0.174879	0.104479	0.629345	0.745295
A_33_P3234809	-0.298516	-0.10393	-0.073265	-0.15857	0.153538	0.359901	0.003862	-0.209077	0.179948	-0.008422	0.947123	0.967882
A_33_P3288649	-0.380383	-0.235693	-0.279122	-0.2984	0.020019	0.17971	-0.17193	0.131618	-0.001656	-0.013989	0.888098	0.930242
A_24_P116378	-0.262533	-0.798529	-0.293864	-0.451642	0.121508	0.326035	0.821737	0.048974	0.115941	0.328884	0.314772	0.481748
A_21_P0008538	-0.587453	-0.407968	0.268942	-0.24216	0.451085	0.629988	0.21128	0.574809	0.58348	0.456523	0.065196	0.216994
A_33_P3358908	-0.001902	-0.006962	0.026886	0.006007	0.626218	0.762518	-0.313065	-0.052258	-0.104314	-0.156545	0.188429	0.36115
A_32_P179676	-0.705882	-0.614616	-0.475285	-0.598594	0.012315	0.169922	-0.094832	-0.181826	-0.503528	-0.260062	0.171505	0.343362
A_33_P3359543	-0.494493	-0.322969	-0.537274	-0.451579	0.020385	0.180699	-0.363487	-0.349024	-0.603297	-0.438603	0.033571	0.172102
A_33_P3622472	0.041029	-0.240984	-0.135709	-0.111888	0.306871	0.50741	-0.125234	0.05308	-0.010004	-0.027386	0.652206	0.762754
A_33_P3392391	0.059378	-0.351255	0.046787	-0.081697	0.606168	0.747503	-0.236929	-0.258284	-0.277441	-0.257551	0.002058	0.0953
A_23_P1912	-0.118683	-0.341361	-0.276473	-0.245506	0.06549	0.256088	-0.351748	-0.059712	0.101907	-0.103185	0.518336	0.657752
A_33_P3358914	-0.164312	-0.124086	-0.258754	-0.182384	0.044701	0.226424	-0.687283	-0.227757	-0.554598	-0.489879	0.069669	0.221927
A_19_P00319080	-0.224476	-0.107611	-0.030018	-0.120702	0.166223	0.372739	-0.265768	-0.041208	-0.253854	-0.186943	0.12447	0.292057
A_33_P3358789	-0.375677	-0.457146	-0.533792	-0.455538	0.009894	0.169922	-0.29644	-0.443781	-0.316235	-0.352152	0.016758	0.136991
A_33_P3326349	0.123011	0.306197	-0.426242	0.000989	0.996823	0.998077	-0.004253	0.519159	0.055593	0.190166	0.369183	0.531832
A_33_P3410194	0.095276	-0.532843	-0.327541	-0.255036	0.301801	0.502611	0.007917	-0.491064	-0.259143	-0.24743	0.228239	0.400994
A_24_P64039	-0.326483	-0.296448	-0.149174	-0.257368	0.042452	0.223074	-0.403594	-0.05657	-0.11838	-0.192848	0.212924	0.386524
A_33_P3281066	-0.26607	0.010188	0.018913	-0.07899	0.487464	0.6594	0.09703	0.618118	0.969097	0.561415	0.157024	0.327487
A_23_P17173	0.551199	0.864977	1.0425	0.81956	0.029369	0.201343	1.06124	0.451891	0.737884	0.75034	0.050866	0.197249
A_33_P3397150	-0.280183	-0.044826	-0.076077	-0.133695	0.211735	0.417314	-0.34096	-0.021036	-0.187789	-0.183262	0.185734	0.358534
A_33_P3302796	0.201397	-0.149387	0.085455	0.045822	0.700412	0.814302	0.184202	-0.206441	-0.121398	-0.047879	0.725525	0.818363
A_33_P3281616	0.038511	-0.342499	-0.196899	-0.166962	0.271451	0.475334	-0.497613	-0.37564	-0.739533	-0.537595	0.037361	0.176944
A_21_P0004762	-0.58914	-0.919401	-0.770162	-0.759568	0.015438	0.169922	-0.866834	-0.948465	-1.07448	-0.96326	0.003908	0.0953
A_24_P926195	-0.113947	-0.780772	-0.569461	-0.48806	0.131264	0.33725	-0.5584	-0.991211	-0.069207	-0.539606	0.179995	0.352178
A_21_P0003089	-0.452782	-0.034999	-0.472949	-0.320243	0.154043	0.360568	-0.212822	-0.101287	-0.228153	-0.180754	0.045601	0.189647
A_33_P3780572	0.155185	0.311108	-0.050398	0.138631	0.316487	0.516339	-0.534112	-0.094983	0.175575	-0.151173	0.54079	0.675199
A_33_P3326432	0.190351	0.184818	0.598567	0.324579	0.141348	0.347108	0.133295	0.096392	0.355951	0.195213	0.137723	0.306826
A_23_P139558	-0.146336	-0.182413	-0.165372	-0.164707	0.003978	0.169922	-0.434746	-0.128185	0.203344	-0.119862	0.582088	0.709149
A_21_P0009625	-0.407766	-0.930649	-0.077505	-0.471974	0.197771	0.404316	-0.054772	-0.147602	-0.977475	-0.393283	0.311984	0.47935
A_33_P3367481	0.319058	0.163883	0.240691	0.241211	0.032802	0.208425	0.024892	-0.156747	-0.004343	-0.045399	0.504732	0.646035
A_24_P230514	-0.076262	0.017208	0.215556	0.052168	0.605937	0.747465	0.060708	0.078304	0.132058	0.090357	0.052045	0.199086
A_21_P0011890	-0.010974	0.15005	0.320789	0.153288	0.250664	0.456121	-0.454683	-0.232944	-0.264702	-0.317443	0.044416	0.187587
A_24_P303080	-0.087704	0.253462	-0.112543	0.017739	0.894368	0.936781	-0.652678	0.084765	-0.153065	-0.240326	0.383984	0.544087
A_23_P39110	0.234141	-0.100035	0.105436	0.079848	0.498154	0.667644	0.073055	-0.153748	-0.133376	-0.071356	0.428477	0.582654
A_33_P3392245	0.462099	0.193624	-0.003373	0.21745	0.248289	0.453996	0.308327	0.58325	0.049036	0.313538	0.179107	0.351167
A_33_P3368238	-0.480413	-0.154309	0.371735	-0.087662	0.757735	0.851625	-0.155897	-0.059455	-0.036363	-0.083905	0.148965	0.31887
A_23_P144369	-0.704958	-0.774345	-0.47106	-0.650121	0.019339	0.177619	-0.081464	-0.40174	-0.734201	-0.405802	0.164129	0.33496
A_33_P3355208	-0.031783	-0.248582	0.163732	-0.038878	0.775053	0.86272	0.285734	-0.044742	-0.353615	-0.037541	0.857664	0.909833
A_23_P121533	-0.59606	-0.208797	-0.212338	-0.339065	0.118613	0.322908	-0.248006	-0.441145	-0.360444	-0.349865	0.02468	0.154858
A_33_P3347281	-0.273683	-0.105906	-0.320135	-0.233241	0.069772	0.261711	0.534097	0.298582	0.286942	0.373207	0.043527	0.185918
A_23_P259442	0.555242	-0.470204	-0.01132	0.024573	0.941511	0.96538	0.384419	-0.518369	-0.284709	-0.139553	0.657323	0.766336
A_33_P3293958	0.004387	-0.379879	0.361364	-0.004709	0.984443	0.990468	0.803606	-0.024877	0.378456	0.385729	0.248151	0.419819
A_23_P96777	0.24563	0.14	0.075228	0.153619	0.090534	0.28876	0.070141	-0.021331	-0.304106	-0.085099	0.528815	0.665937
A_23_P202565	0.021714	0.035422	0.011867	0.023001	0.078006	0.273227	0.22661	0.133367	0.162433	0.174137	0.024121	0.153519
A_24_P10884	-0.079915	0.834281	-0.185468	0.189633	0.617355	0.755993	0.875011	0.285922	-0.930155	0.076926	0.898186	0.936615
A_23_P91850	0.692951	0.913124	-0.42384	0.394079	0.441499	0.622261	-0.672498	0.917972	0.160799	0.135424	0.795901	0.868811
A_24_P415327	0.169616	0.114262	0.137858	0.140579	0.012765	0.169922	-0.545353	-0.060649	-0.603094	-0.403032	0.143847	0.313306
A_33_P3328485	0.029843	1.09028	0.392158	0.504092	0.246694	0.452242	1.87077	1.98324	1.73544	1.86315	0.001475	0.0953
A_33_P3209511	-0.182835	-0.104026	-0.177729	-0.154863	0.025983	0.194021	0.040171	-0.087985	-0.029624	-0.025813	0.558022	0.689347
A_23_P102331	-0.563102	0.440898	-0.330449	-0.150884	0.668278	0.791261	0.306698	0.253702	-1.01604	-0.15188	0.758927	0.842883
A_33_P3335511	-0.250639	-0.467408	-0.246287	-0.321444	0.04789	0.232094	-0.377121	-0.40819	-0.061384	-0.282232	0.125687	0.2934
A_33_P3230339	0.140411	0.328653	0.430529	0.299865	0.07177	0.264312	0.490127	-0.025618	0.163441	0.209317	0.299148	0.467044
A_33_P3401673	0.558215	0.305749	0.351263	0.405076	0.03487	0.212247	-0.196748	-0.245631	-0.309034	-0.250471	0.016427	0.136157
A_23_P91114	0.142089	-0.004304	0.035154	0.057647	0.318157	0.517808	-0.005397	0.414787	0.244716	0.218035	0.215888	0.389386
A_33_P3705907	-0.17646	-0.260216	0.184181	-0.084165	0.59993	0.743209	0.065767	-0.473658	-0.343864	-0.250585	0.263113	0.434213
A_33_P3612589	0.521768	0.109588	0.694911	0.442089	0.125763	0.33104	-0.163336	-0.111359	-0.564602	-0.279766	0.189969	0.362747
A_21_P0011108	-0.024672	-0.01877	-0.390284	-0.144575	0.3604	0.555123	-0.038163	0.057325	-0.148648	-0.043162	0.543671	0.677783
A_23_P146539	-0.581911	-0.916903	-0.761866	-0.75356	0.016101	0.169922	-0.861241	-0.947987	-1.07272	-0.960651	0.004057	0.0953
A_33_P3285122	0.074032	0.285622	-0.134879	0.074925	0.59999	0.743257	-1.17818	0.318445	-1.04735	-0.635694	0.315369	0.482467
A_33_P3370511	-0.357676	-0.215269	-0.14975	-0.240898	0.059206	0.248391	-0.151054	-0.004725	0.123163	-0.010872	0.903414	0.940216
A_23_P385911	-0.977196	-0.631104	-0.765995	-0.791432	0.015811	0.169922	-0.433072	-0.475278	0.137197	-0.257051	0.322817	0.489531
A_33_P3309175	-0.03121	0.001047	0.016722	-0.00448	0.780927	0.866642	0.011625	-0.042811	-0.100251	-0.043813	0.30779	0.475398
A_33_P3277514	-0.250727	-0.198377	-0.118689	-0.189264	0.038762	0.219234	-0.137018	-0.252584	-0.163563	-0.184388	0.034097	0.173109
A_23_P118174	0.366824	-0.433394	0.213844	0.049091	0.859857	0.914789	-0.120085	-0.409582	-0.303255	-0.277641	0.081548	0.237992
A_23_P148327	-0.012035	0.26904	0.283244	0.180083	0.201939	0.408665	-0.049841	0.124797	0.132874	0.069277	0.365066	0.52832
A_24_P113287	-0.592693	-0.397752	-0.441039	-0.477161	0.014997	0.169922	-0.851985	-0.937256	-1.06757	-0.95227	0.004305	0.0953
A_33_P3288491	0.024437	0.109451	-0.354092	-0.073401	0.657712	0.78379	0.614605	0.115962	0.277305	0.335957	0.149484	0.319589
A_24_P200023	0.456527	2.45957	1.57146	1.49585	0.122984	0.328213	1.9227	2.26208	2.51688	2.23389	0.005883	0.098684
A_33_P3230788	-0.175155	0.047601	0.510977	0.127808	0.591763	0.736959	0.013211	0.164376	0.290898	0.156162	0.19112	0.36381
A_23_P94660	-0.654736	-0.868716	-0.698021	-0.740491	0.007691	0.169922	-0.382559	-0.481546	-0.599549	-0.487885	0.016128	0.135691
A_33_P3274731	0.109789	0.226401	0.161257	0.165816	0.038998	0.219806	0.028084	-0.083487	0.227444	0.057347	0.592759	0.717223
A_33_P3243702	-1.1419	-2.04225	-0.981935	-1.38869	0.052103	0.238567	-1.73082	-1.74997	-1.22417	-1.56832	0.011837	0.123159
A_24_P915196	-0.055294	0.034392	-0.460609	-0.160504	0.402393	0.590962	-0.388656	-0.14745	-0.480905	-0.339004	0.076281	0.231411
A_21_P0013675	0.222846	0.125603	0.052577	0.133675	0.113422	0.316999	-0.254515	-0.146013	-0.72775	-0.376093	0.169834	0.341595
A_33_P3241051	0.133721	-0.036383	0.174264	0.090534	0.295712	0.49699	0.422012	0.040788	0.258728	0.24051	0.161294	0.332025
A_23_P144807	0.380502	-0.51268	0.740652	0.202825	0.640739	0.772107	0.869378	0.44104	0.371149	0.560522	0.069274	0.221437
A_24_P284353	0.339623	-0.032362	0.128847	0.14537	0.30957	0.510033	-0.02479	-0.369735	-0.390086	-0.261537	0.158062	0.328712
A_33_P3223208	0.076078	-0.240086	-0.025271	-0.063093	0.568261	0.719095	0.416587	-0.534038	-0.124355	-0.080602	0.797267	0.869665
A_23_P148556	0.458358	0.986854	0.799369	0.748193	0.040189	0.221344	1.47542	1.1124	0.994429	1.19408	0.014375	0.131063
A_24_P276932	0.203331	0.201693	0.459784	0.288269	0.078255	0.27354	0.801607	0.68245	0.84231	0.775456	0.003804	0.0953
A_24_P150023	-0.579073	-0.91141	-0.768051	-0.752845	0.015951	0.169922	-0.847837	-0.937917	-1.05547	-0.947075	0.004005	0.0953
A_33_P3329274	-0.374087	-0.917036	-0.767284	-0.686136	0.051422	0.237299	-0.855782	-0.205691	-1.06739	-0.70962	0.111583	0.276854
A_23_P210675	0.369956	-0.186627	-0.762442	-0.193038	0.614698	0.753921	0.033399	0.126723	-1.05987	-0.299917	0.513578	0.653716
A_21_P0014087	0.091659	0.132904	0.642917	0.28916	0.244446	0.449974	0.59973	0.416363	0.044954	0.353683	0.162519	0.333433
A_33_P3395384	-0.141415	0.294106	0.210658	0.121116	0.459922	0.637492	0.522904	0.168323	0.369089	0.353439	0.074996	0.229649
A_33_P3403474	-0.580941	-0.864032	-0.766061	-0.737011	0.012447	0.169922	-0.856508	-1.08178	-1.06852	-1.00227	0.00526	0.0953
A_33_P3367850	-0.08878	-0.004288	0.125468	0.0108	0.878346	0.926724	0.040075	-0.071596	0.127151	0.031877	0.635143	0.74941
A_23_P126241	0.120636	0.028282	-0.332495	-0.061192	0.701301	0.814973	-0.477924	-0.467184	-0.143191	-0.362767	0.080721	0.236763
A_21_P0012912	1.19025	0.823342	0.328862	0.780818	0.088768	0.286721	0.529129	0.997435	-0.074798	0.483922	0.259279	0.430267
A_23_P170337	-0.315532	-0.121014	0.005664	-0.143627	0.263972	0.467987	-0.292233	-0.120661	-0.120928	-0.17794	0.089508	0.247761
A_21_P0010635	0.11579	0.43364	0.169072	0.239501	0.135093	0.340894	0.995319	0.165965	0.164806	0.44203	0.251179	0.422603
A_33_P3260684	-0.323924	-0.427272	-0.04029	-0.263828	0.150135	0.356434	-0.23186	-0.573392	-0.385904	-0.397052	0.05665	0.206024
A_33_P3257523	-0.47177	-0.435366	-0.461689	-0.456275	0.000565	0.169922	-0.931652	-0.90885	-0.807601	-0.882701	0.00186	0.0953
A_33_P3209326	-1.28765	-0.136638	-0.454841	-0.626376	0.209499	0.41525	-0.17034	-0.592621	-0.759752	-0.507571	0.101533	0.264182
A_33_P3354604	-0.030461	-0.064603	0.052791	-0.014091	0.725202	0.830394	-0.155331	-0.113037	-0.125256	-0.131208	0.009049	0.112662
A_32_P42054	0.058921	0.013248	0.13207	0.068079	0.188026	0.394549	0.139673	-0.233887	-0.245939	-0.113384	0.464902	0.613072
A_21_P0011903	-0.008912	-0.466155	-1.5126	-0.662556	0.274981	0.478181	-0.424556	-0.369029	-0.630342	-0.474642	0.026915	0.159475
A_23_P500381	0.194489	-0.094393	-0.360724	-0.086876	0.642194	0.77319	0.294835	-0.421714	0.288586	0.053902	0.84175	0.89936
A_23_P37283	0.014606	-0.502279	0.135008	-0.117555	0.608676	0.749515	-0.720187	-0.79496	-0.28127	-0.598805	0.064725	0.216372
A_23_P257164	0.242509	-0.120975	-0.044916	0.025539	0.838971	0.902022	-0.321768	-0.064823	-0.294447	-0.227013	0.108292	0.273088
A_21_P0007220	0.171283	-0.370606	0.109384	-0.02998	0.877146	0.925929	-0.130998	-0.156848	-0.45397	-0.247272	0.139719	0.308758
A_23_P500614	0.219675	-0.119153	-0.062798	0.012574	0.915477	0.949134	0.049808	-0.279023	-0.469832	-0.233015	0.264459	0.435564
A_23_P202881	0.399833	0.081695	0.324171	0.268566	0.107464	0.3105	0.400621	0.234523	0.806437	0.480527	0.105542	0.269351
A_33_P3394366	-0.418834	-0.289506	-0.360879	-0.356406	0.010833	0.169922	-0.309011	-0.154306	-0.733497	-0.398938	0.147726	0.317584
A_24_P942630	0.355986	-0.018116	-0.006832	0.110346	0.463904	0.640832	-0.547933	0.399191	-0.157954	-0.102232	0.745618	0.833292
A_23_P389532	-0.589779	-0.912068	-0.766816	-0.756221	0.014848	0.169922	-0.865473	-2.42684	-1.07488	-1.45573	0.096844	0.257922
A_21_P0009893	0.578975	0.415521	0.894469	0.629655	0.046395	0.229269	1.23434	0.966205	0.745238	0.981928	0.020116	0.14504
A_23_P40866	-0.651332	-0.14657	-0.125466	-0.307789	0.215219	0.420447	0.086235	-0.01403	0.22986	0.100689	0.290791	0.459168
A_33_P3266915	0.053168	-0.365782	0.266958	-0.015218	0.942188	0.965604	0.120853	-0.32105	-0.244497	-0.148231	0.390529	0.549627
A_21_P0003408	-0.285934	0.037209	-1.02852	-0.425748	0.309646	0.510117	1.10286	0.383776	-1.05447	0.144057	0.841414	0.899155
A_32_P229746	0.214758	-0.003282	0.220558	0.144012	0.189776	0.396569	0.13655	-0.556261	-0.197572	-0.205761	0.411797	0.567798
A_23_P58337	-0.218193	-0.169909	-0.158678	-0.18226	0.009885	0.169922	-0.105481	-0.155547	-0.080946	-0.113991	0.035142	0.174359
A_19_P00316012	-0.259993	-0.494635	-0.85836	-0.537663	0.09077	0.289133	-0.72302	-0.350155	-0.829924	-0.634367	0.048738	0.194041
A_33_P3382919	-0.273056	-0.143206	-0.16901	-0.195091	0.038981	0.219748	-0.314822	0.154284	0.255104	0.031522	0.874078	0.920702
A_23_P402952	0.383749	0.24642	-0.327194	0.100992	0.688354	0.805722	-0.476892	0.530192	0.367169	0.140156	0.697342	0.796846
A_33_P3417840	0.100765	-0.032383	1.14069	0.403024	0.390656	0.581144	-0.331405	-0.683395	-0.508787	-0.507862	0.037777	0.17749
A_23_P133842	-0.254344	0.801303	-0.026241	0.173573	0.642572	0.773422	0.34753	1.0445	1.66816	1.02006	0.115993	0.282309
A_33_P3343967	-0.30127	-0.208262	0.272805	-0.078909	0.700723	0.814527	-0.266122	0.441963	-0.382999	-0.069053	0.813856	0.880901
A_23_P136978	-0.219021	-0.182344	0.021848	-0.126506	0.233401	0.438643	-0.361198	-0.246567	-0.297964	-0.30191	0.011843	0.123159
A_32_P163147	0.281375	-0.116516	-0.066491	0.032789	0.817809	0.888731	0.285962	-0.106947	-0.170522	0.002831	0.985978	0.991785
A_33_P3262351	0.236895	0.139972	0.12442	0.167095	0.041598	0.222619	0.057727	0.026334	0.178462	0.087508	0.199772	0.372402
A_24_P257478	0.290532	1.02062	0.787013	0.699387	0.083096	0.27936	-0.122516	0.754614	0.421919	0.351339	0.303091	0.470666
A_32_P19806	0.429921	0.051686	-0.131037	0.116857	0.552613	0.70755	-0.67787	-0.584526	-0.700011	-0.654136	0.002914	0.0953
A_23_P88589	0.492935	0.112927	0.065552	0.223804	0.239824	0.445103	0.154885	-0.083382	-0.34225	-0.090249	0.593783	0.71798
A_23_P68059	-0.269295	-0.378319	-0.494927	-0.380847	0.028036	0.198668	-0.281685	-0.104961	-0.309834	-0.23216	0.068525	0.220734
A_23_P419150	0.41448	-0.156538	-0.140037	0.039302	0.8535	0.910948	-0.005612	0.026815	-0.195832	-0.05821	0.490123	0.634272
A_21_P0008135	-0.172382	0.061385	0.222768	0.037257	0.776156	0.863316	-0.240393	0.608415	-0.762454	-0.131477	0.773326	0.853283
A_23_P255153	0.318382	0.075502	0.017398	0.137094	0.275337	0.478582	-0.171205	-0.118293	-0.053177	-0.114225	0.078872	0.234412
A_24_P96961	-0.071145	-0.197349	-0.228622	-0.165705	0.075009	0.268979	0.05926	0.231491	0.265809	0.18552	0.100991	0.263738
A_23_P257609	0.035669	-0.001885	0.308163	0.113982	0.363614	0.557974	0.131398	-0.094481	-0.062149	-0.00841	0.915972	0.947749
A_21_P0011077	0.450468	0.089714	0.199828	0.24667	0.147046	0.352901	-0.150705	-0.332653	0.488462	0.001702	0.995167	0.997229
A_21_P0011874	0.072815	-0.105093	-0.005162	-0.01248	0.831072	0.896801	-0.300186	0.000122	-0.213509	-0.171191	0.195076	0.367713
A_33_P3815064	1.67317	0.926828	0.317802	0.972601	0.131181	0.337135	-0.29087	0.260126	-1.09221	-0.374318	0.441003	0.593255
A_33_P3270009	-0.032459	-0.017361	-0.116612	-0.055477	0.21421	0.419557	-0.049605	0.292535	0.190987	0.144639	0.290034	0.458544
A_33_P3389649	-0.100829	0.071464	-0.062349	-0.030572	0.617465	0.756062	-0.017236	0.613077	0.828557	0.474799	0.20224	0.374963
A_21_P0004067	-0.601675	-0.926187	-0.771197	-0.766353	0.014625	0.169922	-0.412184	-0.951721	-1.07711	-0.813672	0.057481	0.20721
A_21_P0002131	0.307415	0.169297	-0.2015	0.091737	0.607362	0.748462	-0.036181	-0.011766	0.038658	-0.003096	0.901129	0.938579
A_23_P13344	-0.180883	-0.471067	-0.332498	-0.328149	0.059454	0.248674	-0.388302	-0.651989	-0.475718	-0.505336	0.022748	0.150858
A_23_P31389	-0.245058	-0.066463	-0.086165	-0.132562	0.143692	0.349647	-0.085745	-0.131662	-0.087314	-0.101574	0.02126	0.147318
A_33_P3284129	-0.679582	-0.344894	-0.680126	-0.568201	0.036512	0.214885	-0.094644	-0.127385	-0.656525	-0.292851	0.249024	0.420589
A_33_P3256765	-0.654447	-0.600799	-0.871354	-0.708866	0.013341	0.169922	-0.577335	-0.710226	-0.334888	-0.540817	0.038887	0.178744
A_24_P294851	0.589946	1.85058	0.687861	1.04279	0.123447	0.328682	2.00372	1.752	1.61055	1.78876	0.004106	0.0953
A_33_P3236734	0.556382	0.164907	0.231809	0.317699	0.119414	0.323605	-0.034601	-0.088209	-0.08981	-0.070873	0.059717	0.20979
A_23_P119535	0.274942	-0.025123	0.353457	0.201092	0.223415	0.428998	-0.152178	-0.176331	-0.300571	-0.209693	0.044853	0.188447
A_33_P3335725	0.499819	0.116458	-0.099697	0.172193	0.42952	0.612284	-0.508254	0.065772	-0.004735	-0.149073	0.496206	0.63892
A_23_P157620	0.262037	0.298645	0.288717	0.283133	0.001487	0.169922	-0.043518	0.068485	0.208443	0.077803	0.397534	0.555651
A_24_P241330	-0.022456	-0.038838	-0.276442	-0.112578	0.303746	0.504422	0.063576	0.489299	0.242239	0.265038	0.164843	0.335696
A_33_P3335506	-0.282127	-0.770569	-0.754881	-0.602525	0.064029	0.25373	-0.865133	0.31396	-1.04293	-0.531369	0.338323	0.504025
A_23_P104804	0.585118	0.516298	0.538982	0.5468	0.001368	0.169922	0.173437	0.288284	0.270765	0.244162	0.020742	0.146653
A_33_P3251856	-0.600129	-0.629068	-0.50682	-0.578672	0.004038	0.169922	-0.868971	0.581394	-1.03914	-0.44224	0.48037	0.626327
A_33_P3230048	-0.558112	0.641356	0.064062	0.049102	0.90025	0.940704	-0.793279	0.268459	-0.83584	-0.453553	0.336064	0.501729
A_21_P0008430	-0.581201	-0.919123	-0.767041	-0.755788	0.016307	0.169922	-0.860279	-0.152089	-1.06918	-0.693849	0.12959	0.297833
A_24_P329065	0.381122	1.89184	1.16651	1.14649	0.119391	0.323605	1.90085	1.75723	1.77255	1.81021	0.000632	0.0953
A_23_P371682	0.015214	0.049689	0.363503	0.142802	0.326413	0.525084	0.711309	0.131731	0.216374	0.353138	0.189939	0.362747
A_23_P65768	0.396606	-0.391641	-0.279154	-0.091396	0.746059	0.843861	-0.463466	-0.690064	-0.597895	-0.583808	0.012463	0.125382
A_23_P208866	0.129984	-0.092051	0.019046	0.018993	0.794926	0.875084	0.116256	-0.003518	0.089205	0.067314	0.20458	0.377359
A_33_P3218975	0.755539	0.244574	-0.983021	0.005697	0.992192	0.995367	-0.515909	0.044443	-0.871642	-0.447703	0.235151	0.407636
A_23_P72059	-0.298432	-0.584598	-0.446803	-0.443278	0.033033	0.208684	-1.4732	-1.11441	-1.22914	-1.27225	0.006844	0.103722
A_33_P3358363	-0.296702	-0.276369	-0.174928	-0.249333	0.022065	0.185164	-0.383686	-0.320705	-0.211354	-0.305249	0.02614	0.157831
A_33_P3238533	-0.043161	0.123984	-0.351791	-0.090323	0.58336	0.730507	-0.265844	-0.153163	0.027388	-0.13054	0.265975	0.436998
A_33_P3281299	-0.58294	-1.12843	-0.761725	-0.824365	0.035901	0.213717	-0.796326	-0.930121	-1.06413	-0.930191	0.006836	0.103722
A_23_P346405	0.793157	0.2376	0.372199	0.467652	0.107727	0.310885	0.248193	0.167727	0.223133	0.213018	0.012226	0.124622
A_33_P3394793	-0.305357	-0.140106	-0.24538	-0.230281	0.041283	0.222387	-0.32422	-0.08689	-0.423475	-0.278195	0.1083	0.273088
A_23_P152804	0.179278	-0.176859	0.153352	0.051924	0.694982	0.810544	0.221438	-0.179134	-0.243042	-0.066913	0.690468	0.791926
A_23_P114008	-0.397279	-0.397383	-0.450257	-0.414973	0.001803	0.169922	-0.108963	-0.449141	-0.036893	-0.198332	0.259076	0.430076
A_33_P3284029	0.216349	0.364767	0.396708	0.325941	0.027855	0.19824	0.876853	0.336782	0.923407	0.712347	0.063288	0.214415
A_33_P3329839	0.080624	-0.250905	-0.047121	-0.072467	0.531164	0.692475	-0.33949	-0.143754	-0.356253	-0.279832	0.054597	0.203747
A_24_P283324	-0.095768	-0.153843	-0.031048	-0.093553	0.118668	0.322941	0.090365	-0.014729	-0.04468	0.010319	0.824563	0.888037
A_23_P149892	0.003147	-0.442889	-0.376255	-0.271999	0.18933	0.39607	-0.407536	-0.761304	-0.710211	-0.62635	0.029689	0.164602
A_23_P51231	-0.014292	0.29162	-0.042393	0.078312	0.540252	0.698895	0.713	0.435917	0.429423	0.526114	0.030139	0.165348
A_24_P941898	-0.240467	0.016223	0.013601	-0.070214	0.496205	0.666388	0.068443	-0.156771	-0.071557	-0.053295	0.502168	0.643957
A_33_P3288047	0.438359	0.347766	0.097198	0.294441	0.102029	0.30362	-0.249372	-0.113796	-0.561733	-0.3083	0.145673	0.315042
A_33_P3351745	-0.261417	-0.276131	-0.438109	-0.325219	0.028983	0.200493	-0.320227	-0.24648	-0.211718	-0.259475	0.014862	0.132467
A_23_P134274	0.330984	0.148275	0.406618	0.295292	0.061301	0.250494	0.082949	-0.066509	-0.077814	-0.020458	0.731053	0.822468
A_23_P387057	0.569784	-0.148037	0.795979	0.405909	0.289863	0.491898	0.914611	0.129208	0.586334	0.543384	0.139756	0.308781
A_23_P144005	1.15255	0.52698	0.60696	0.762163	0.060531	0.249564	0.053398	0.795471	0.630344	0.493071	0.159711	0.330356
A_33_P3278220	-0.508289	-0.331724	-0.458143	-0.432719	0.01442	0.169922	-0.525406	-0.585667	-0.372292	-0.494455	0.016101	0.135665
A_23_P50710	-0.372351	-0.736477	-0.731171	-0.613333	0.0365	0.214885	-0.427737	-0.270639	-0.31992	-0.339432	0.018169	0.140449
A_21_P0014004	0.029343	-0.25121	0.187522	-0.011448	0.93702	0.96252	-0.053994	-0.302176	0.057346	-0.099608	0.447515	0.598581
A_33_P3302325	0.257511	0.222738	0.401465	0.293905	0.032947	0.208647	0.121161	0.210473	0.203577	0.178404	0.0249	0.155415
A_21_P0004620	-0.008417	-0.10008	0.024682	-0.027938	0.532106	0.693102	0.679093	-0.015223	-0.309909	0.117987	0.726288	0.818988
A_23_P96976	-0.066059	-0.098175	-0.145702	-0.103312	0.04666	0.229734	-0.094487	-0.231198	-0.099867	-0.141851	0.086599	0.244191
A_23_P13493	0.394897	0.368261	0.143842	0.302334	0.06288	0.252143	0.583927	0.371194	0.004802	0.319974	0.199045	0.371716
A_23_P36888	0.912338	0.48733	-0.038367	0.453767	0.240666	0.445964	0.239554	0.217113	-0.25207	0.068199	0.711862	0.807999
A_33_P3253501	0.736607	0.464146	0.439324	0.546692	0.029027	0.200592	-0.552433	0.3465	-0.313923	-0.173285	0.585292	0.711701
A_24_P339416	0.297056	0.582567	0.037762	0.305795	0.191397	0.398082	0.091075	0.529658	0.415977	0.34557	0.119281	0.286127
A_23_P414654	0.494139	0.141396	-0.248682	0.128951	0.608825	0.749591	-0.843712	-0.891259	-0.086779	-0.60725	0.145121	0.314408
A_23_P120414	-0.013238	-0.375864	-0.315039	-0.234714	0.171367	0.377887	-0.000999	-0.327576	0.108684	-0.073297	0.632164	0.747389
A_33_P3352544	0.119865	0.06493	0.137648	0.107481	0.039051	0.219816	-0.143114	0.017488	-0.037795	-0.054474	0.366981	0.5302
A_24_P364954	0.040552	0.117135	0.190374	0.11602	0.115416	0.319063	0.301351	-0.02573	-0.007198	0.089474	0.487746	0.632379
A_23_P259328	-0.222073	-0.063561	-0.231846	-0.172494	0.087106	0.284632	0.190357	0.405048	-0.190178	0.135076	0.518882	0.658093
A_33_P3374253	-0.099607	-0.187395	-0.043467	-0.110156	0.119246	0.323605	-0.380012	-0.216174	-0.256016	-0.284067	0.02886	0.163059
A_23_P108303	0.069096	-0.093999	0.01559	-0.003105	0.954314	0.972899	-0.12174	-0.360938	-0.33015	-0.270943	0.069022	0.221146
A_21_P0014351	0.956169	1.30416	1.09808	1.11947	0.008045	0.169922	0.813831	1.05112	1.01893	0.961291	0.005923	0.099012
A_24_P281801	0.177042	0.533962	0.092003	0.267669	0.186668	0.393277	0.567138	0.631487	0.281723	0.493449	0.044314	0.187474
A_24_P118527	0.331276	0.455044	0.599618	0.461979	0.027035	0.196607	0.15556	0.218446	0.292789	0.222265	0.030396	0.165908
A_33_P3364473	-0.592754	-0.912413	-0.772788	-0.759318	0.014525	0.169922	-0.859501	-0.944794	-1.0721	-0.958799	0.004125	0.0953
A_21_P0005691	-0.26608	0.682018	0.27979	0.23191	0.487476	0.6594	-0.334815	0.866063	1.51626	0.682502	0.335128	0.50068
A_19_P00805273	-0.03054	-0.525283	-0.280979	-0.278934	0.190053	0.396857	0.212148	-0.215902	0.450896	0.149047	0.524636	0.662657
A_21_P0001352	-0.280517	0.045426	-0.55441	-0.263167	0.268344	0.472076	0.544206	1.41997	-0.999924	0.321417	0.694112	0.794612
A_23_P67042	0.446041	0.494207	-0.117721	0.274176	0.297563	0.498804	0.089838	0.790215	0.067981	0.316011	0.314277	0.48122
A_23_P436048	0.054909	0.756425	-0.039045	0.25743	0.412866	0.599502	0.702786	1.20792	1.07063	0.99378	0.02226	0.149572
A_23_P95851	0.311385	0.173864	0.239289	0.241512	0.025991	0.194021	-0.222997	0.055581	-0.030605	-0.066007	0.506889	0.64802
A_23_P209944	0.243531	0.140232	-0.051486	0.110759	0.32852	0.527088	-0.186954	-0.011229	-0.330538	-0.17624	0.196506	0.369332
A_21_P0011399	0.019657	-0.123836	-0.256569	-0.120249	0.270656	0.474566	0.258193	0.155852	-0.385085	0.009653	0.965816	0.979928
A_33_P3259548	0.017949	0.254714	-0.099583	0.057694	0.635401	0.768783	0.535976	0.307577	0.439143	0.427566	0.023135	0.151639
A_21_P0012273	0.302517	0.220861	0.647339	0.390239	0.096243	0.29627	1.17221	-0.164211	0.783776	0.597258	0.271301	0.44201
A_23_P30950	-0.164189	-0.353659	-0.174389	-0.230745	0.064316	0.254111	-0.961045	-0.560287	-0.222867	-0.5814	0.11241	0.277819
A_24_P825874	-0.005072	0.175154	0.327213	0.165765	0.22648	0.431919	0.286276	0.148816	0.22162	0.218904	0.031359	0.167919
A_21_P0000102	0.268051	0.05094	-0.137998	0.060331	0.658241	0.784259	0.635872	0.285084	0.007099	0.309352	0.231138	0.404001
A_23_P254816	-0.371476	0.04587	-0.106689	-0.144099	0.35873	0.553627	-0.447761	-0.401675	-0.230885	-0.360107	0.031957	0.168898
A_33_P3348564	-0.583628	-0.897239	-0.40205	-0.627639	0.049215	0.234207	-0.855777	-0.931668	-1.06275	-0.950066	0.004024	0.0953
A_33_P3330881	0.150453	-0.176943	-0.297035	-0.107842	0.504622	0.672335	0.690394	0.691612	-0.058379	0.441209	0.219386	0.392618
A_33_P3262281	0.19749	0.189597	0.425873	0.270987	0.072915	0.265698	0.018065	0.068376	0.233466	0.106636	0.242861	0.414847
A_21_P0010571	0.203262	-0.229126	0.213587	0.062574	0.709749	0.820305	-0.249587	0.177554	0.23272	0.053562	0.75883	0.842802
A_23_P92842	0.187093	0.461037	0.646271	0.431467	0.083729	0.280024	0.722981	0.559887	0.555508	0.612792	0.007991	0.108904
A_33_P3774867	-0.003104	-0.085627	-0.373116	-0.153949	0.30348	0.504228	-0.245747	0.07472	-0.022125	-0.064384	0.567443	0.697062
A_33_P3319331	-0.459962	-0.120978	0.213491	-0.122483	0.593061	0.738011	-0.258276	-0.488919	0.053844	-0.231117	0.279455	0.449162
A_33_P3240687	-0.333323	-0.225813	-0.132503	-0.230546	0.05789	0.246653	-0.05551	-0.243105	0.129017	-0.056533	0.651243	0.762052
A_23_P20035	0.184787	0.165059	0.120653	0.156833	0.01431	0.169922	-0.497187	-0.005547	-0.608313	-0.370349	0.183542	0.356171
A_23_P130515	-0.333484	3.52578	1.8225	1.6716	0.273077	0.476618	4.10656	3.89149	4.4268	4.14162	0.001407	0.0953
A_23_P36203	0.359373	-0.203468	0.214775	0.12356	0.540239	0.698895	0.075678	0.11149	0.819965	0.335711	0.300248	0.468078
A_23_P79545	0.261509	-0.175968	0.073292	0.052944	0.716628	0.8247	-0.112899	-0.577729	-0.277286	-0.322638	0.141187	0.3105
A_33_P3256725	0.06446	-0.21723	0.440186	0.095805	0.664825	0.788816	1.38392	-0.344004	0.135151	0.391689	0.52638	0.664075
A_33_P3412613	0.255089	0.188561	0.276206	0.239952	0.011897	0.169922	0.869619	0.570165	0.09918	0.512988	0.149404	0.319478
A_23_P133536	0.976196	1.41894	0.242671	0.879268	0.124406	0.329874	0.738299	0.386863	-0.05812	0.355681	0.262683	0.433835
A_24_P89457	-0.470931	-1.06913	-0.880768	-0.806945	0.044702	0.226424	-0.795258	-0.317864	0.537382	-0.191913	0.671235	0.777127
A_33_P3390713	-0.049649	0.050555	-0.014211	-0.004435	0.893711	0.936523	0.130788	-0.000656	0.000335	0.043489	0.424077	0.578948
A_33_P3383205	-0.492718	-0.580584	-0.5875	-0.5536	0.003023	0.169922	0.036769	-0.135553	0.406581	0.102599	0.58688	0.712739
A_32_P18824	0.274585	0.178367	0.068883	0.173945	0.099575	0.300374	0.258782	0.086711	0.317805	0.221099	0.085833	0.243193
A_23_P324304	-0.528884	-0.092535	-1.11734	-0.579586	0.190196	0.39695	1.28101	-0.108793	0.257771	0.476662	0.370349	0.532881
A_24_P942743	0.082556	-0.720744	-0.200341	-0.27951	0.35674	0.551925	-0.306251	-0.678347	-0.597696	-0.527432	0.042975	0.184738
A_23_P39034	0.194691	-0.174482	-0.000757	0.006484	0.957044	0.974493	0.187132	-0.361681	-0.114367	-0.096305	0.605641	0.727413
A_23_P56680	0.158539	-0.192046	0.018042	-0.005155	0.964238	0.978413	0.090505	-0.350774	-0.353954	-0.204741	0.299824	0.467627
A_23_P168610	-0.299106	-0.302405	-0.089991	-0.230501	0.081692	0.27746	0.44263	0.590952	0.526195	0.519925	0.006749	0.10316
A_23_P20196	0.3555	-0.109938	0.216076	0.153879	0.380597	0.571978	-0.230237	-0.418314	-0.272734	-0.307095	0.032709	0.170356
A_21_P0011544	0.153749	0.303838	0.468004	0.30853	0.076692	0.271298	0.229123	0.26473	0.197273	0.230376	0.007077	0.104246
A_23_P57856	0.249	0.669975	-0.040881	0.292698	0.291863	0.493715	0.765154	0.486911	0.395359	0.549141	0.03864	0.178583
A_23_P65370	0.271187	-0.356633	-0.001305	-0.028917	0.888209	0.932985	-0.040255	-0.703711	-0.751265	-0.49841	0.162002	0.332921
A_23_P339633	-0.447884	-0.108716	0.084144	-0.157485	0.417785	0.603879	-0.011089	-0.216772	0.029126	-0.066245	0.476075	0.622861
A_33_P3365616	-0.239016	-0.270666	-0.681976	-0.397219	0.108426	0.311698	-0.942394	-0.268572	-0.620213	-0.610393	0.088357	0.246346
A_23_P8906	-0.656482	-0.894766	-0.549384	-0.700211	0.020596	0.181306	-0.13067	-0.472719	0.182743	-0.140215	0.535983	0.67167
A_33_P3268234	-0.271725	-0.051415	0.048314	-0.091608	0.434804	0.616531	0.029495	0.070574	-0.237837	-0.045923	0.681627	0.785073
A_33_P3407445	0.379177	0.393291	0.539963	0.437477	0.013527	0.169922	0.106136	0.212954	0.169644	0.162911	0.034394	0.173593
A_21_P0006643	-0.786121	0.000933	0.508627	-0.092187	0.829467	0.895667	0.090028	-0.018186	-0.264196	-0.064118	0.602956	0.725407
A_23_P34597	-0.207812	-1.05879	-0.505486	-0.590698	0.141342	0.347108	-0.867316	-0.767891	-0.664677	-0.766628	0.005773	0.098054
A_23_P38206	-0.872054	-0.652489	-0.261382	-0.595308	0.079423	0.274456	-0.99674	-0.916179	-0.846799	-0.919906	0.002211	0.0953
A_33_P3249449	-0.107563	-0.075215	0.372347	0.06319	0.722779	0.828685	0.390648	-0.027589	0.682666	0.348575	0.232866	0.405812
A_33_P3302696	0.168703	0.090588	-0.062422	0.065623	0.435649	0.617192	-0.251162	0.001797	0.063267	-0.062033	0.585181	0.711635
A_33_P3268472	0.274975	-0.015729	0.151058	0.136768	0.245886	0.451532	0.52259	-0.00369	0.15322	0.22404	0.287462	0.456135
A_23_P147918	-0.09066	-0.379669	0.106063	-0.121422	0.480071	0.653411	0.077574	-0.329005	-0.141493	-0.130975	0.380931	0.541622
A_23_P317756	-0.070704	0.178237	0.26324	0.123591	0.342696	0.539784	0.363893	0.354066	0.528982	0.415647	0.018129	0.140341
A_33_P3291294	0.626043	0.429413	0.766776	0.607411	0.024974	0.192524	0.311358	0.209406	0.342937	0.2879	0.019029	0.142645
A_33_P3289917	0.53141	0.468528	0.669495	0.556478	0.011185	0.169922	-0.135625	0.053534	-0.271654	-0.117915	0.337571	0.503232
A_24_P57528	1.30577	1.17225	1.31587	1.26463	0.001337	0.169922	0.957109	0.914358	0.457672	0.77638	0.039864	0.18045
A_23_P13294	0.084827	0.295333	0.257905	0.212688	0.081704	0.27746	0.133001	0.206581	0.172857	0.170813	0.015148	0.133033
A_21_P0014159	0.214725	0.149793	0.418855	0.261124	0.084355	0.280787	0.324824	0.395161	0.137605	0.285863	0.06529	0.217081
A_23_P145644	-0.589813	0.074606	-0.714735	-0.409981	0.236175	0.441417	-0.352045	-0.600754	-0.773054	-0.575284	0.04228	0.183944
A_23_P41241	-0.282537	0.052061	0.217355	-0.004374	0.978972	0.987114	0.002395	0.311289	-0.616249	-0.100855	0.746983	0.834425
A_21_P0010372	0.09726	0.310166	0.254436	0.220621	0.074296	0.268066	0.13337	0.237316	0.181452	0.184046	0.025612	0.156916
A_23_P5983	-0.003283	-0.254494	-0.048851	-0.102209	0.316905	0.51675	-0.573409	-0.493835	-0.646001	-0.571082	0.005868	0.098571
A_23_P313	0.033226	-0.116125	0.060357	-0.007514	0.903614	0.94228	0.10222	-0.251204	-0.278591	-0.142525	0.36507	0.52832
A_24_P145629	0.46951	-0.177597	0.29954	0.197151	0.415837	0.602258	0.220403	-0.105362	0.182503	0.099181	0.436646	0.589617
A_33_P3247175	0.065609	-0.589247	0.729867	0.068743	0.873378	0.923349	0.829322	-1.17282	-0.091088	-0.144863	0.825672	0.888504
A_23_P60775	0.319089	0.356783	0.2704	0.315424	0.006225	0.169922	0.068107	0.197215	-0.039039	0.075428	0.384522	0.544578
A_32_P134290	1.00826	1.52017	1.51751	1.34865	0.015555	0.169922	2.52265	1.65533	2.185	2.12099	0.013868	0.129371
A_23_P82000	0.240373	0.178134	0.36421	0.260906	0.041237	0.222387	-0.062621	0.016294	-0.061162	-0.03583	0.303007	0.470597
A_33_P3214844	0.124096	-0.221633	0.504408	0.135624	0.584055	0.730977	-0.349679	0.058792	-0.395092	-0.22866	0.253968	0.425213
A_33_P3403598	-0.247749	-0.779306	-0.489372	-0.505476	0.081299	0.277134	-0.492702	-0.410747	-0.44972	-0.451056	0.002742	0.0953
A_23_P400465	-0.452597	-0.404716	0.000962	-0.28545	0.18569	0.39252	0.506371	0.14623	0.390802	0.347801	0.081891	0.238355
A_33_P3298577	0.059797	-0.373481	0.049814	-0.087956	0.600672	0.743807	-0.273834	-0.488649	0.272081	-0.163467	0.545334	0.679228
A_23_P60657	-0.398577	-0.370478	-0.430448	-0.399834	0.001872	0.169922	-0.282505	-0.059513	-0.190269	-0.177429	0.111199	0.276446
A_21_P0013128	0.644342	0.702455	0.39362	0.580139	0.025656	0.193628	1.4598	0.723048	0.127763	0.770203	0.183607	0.356254
A_23_P80551	0.094007	1.10549	0.411489	0.536997	0.213995	0.419317	0.367333	0.629657	0.870984	0.622658	0.050461	0.196662
A_24_P357518	-0.073194	-0.291696	0.130979	-0.07797	0.588296	0.734057	0.078789	-0.447487	-0.200344	-0.189681	0.338399	0.504116
A_21_P0000087	-0.046056	-0.279245	-0.256595	-0.193965	0.120578	0.324847	-0.22354	0.299879	0.236491	0.104277	0.591856	0.716485
A_21_P0003220	0.672657	-0.212386	-0.359068	0.033734	0.926181	0.956033	-0.026998	0.45803	-0.406988	0.008015	0.977366	0.986413
A_23_P130488	0.244336	-0.05794	0.186361	0.124253	0.311785	0.511901	-0.106233	-0.640372	-0.388273	-0.378293	0.133745	0.302372
A_23_P257945	-0.082977	-0.287957	-0.188835	-0.18659	0.087589	0.285417	-0.124836	-0.185892	-0.083706	-0.131478	0.047382	0.191719
A_24_P267592	1.13334	2.55976	2.06351	1.91887	0.044337	0.225808	3.819	2.6425	2.85258	3.10469	0.013343	0.127701
A_23_P157758	0.537388	0.353274	0.457556	0.449406	0.013779	0.169922	-0.259832	0.144124	0.493248	0.125847	0.621462	0.739435
A_24_P361006	0.124432	0.305119	0.237538	0.222363	0.051856	0.237939	0.76038	0.30097	0.514313	0.525221	0.058334	0.208524
A_23_P422933	0.437238	0.877286	-0.383063	0.310487	0.488998	0.660727	0.848625	0.687333	0.008106	0.514688	0.183705	0.356346
A_33_P3645505	-0.341796	-0.242824	-0.272129	-0.285583	0.010399	0.169922	0.206569	0.178731	0.187978	0.191093	0.00183	0.0953
A_33_P3418987	-0.591813	-0.898681	-0.198182	-0.562892	0.108929	0.312411	-0.644175	-0.935697	-0.844787	-0.80822	0.011164	0.120718
A_21_P0001830	0.041926	0.120978	-0.100564	0.02078	0.778929	0.865579	0.19064	0.261613	-0.250323	0.06731	0.715093	0.810449
A_21_P0001232	0.764218	0.251023	0.250546	0.421929	0.132584	0.338408	0.393495	0.870811	0.683755	0.649354	0.042813	0.184508
A_32_P101779	-0.070148	-0.284013	-0.127039	-0.1604	0.128925	0.334653	-0.227027	-0.165244	-0.072773	-0.155014	0.074397	0.228511
A_32_P163169	0.083506	-0.211479	0.079281	-0.016231	0.88325	0.929887	-0.050636	-0.453657	-0.117363	-0.207219	0.238494	0.410933
A_21_P0006095	-0.203839	0.155059	-0.10825	-0.052343	0.673938	0.79513	0.441393	0.448511	0.157593	0.349166	0.067731	0.219644
A_33_P3401990	-0.04339	-0.182891	0.143719	-0.027521	0.798545	0.877402	-0.217837	-0.07678	-0.207362	-0.167327	0.066304	0.218209
A_32_P92783	0.139997	0.119079	0.504629	0.254568	0.178996	0.385259	0.325705	-0.336092	0.349368	0.112994	0.6649	0.772011
A_33_P3407344	0.065997	-0.845544	-0.763904	-0.514484	0.219298	0.424519	-0.451789	-0.281612	-1.06255	-0.598649	0.12753	0.295458
A_23_P209735	-0.091475	-0.377995	-0.390308	-0.286592	0.099087	0.299482	-0.437995	-0.397902	-0.559156	-0.465018	0.010691	0.118586
A_24_P205364	0.070133	-0.126663	0.081585	0.008352	0.912957	0.947636	0.005151	-0.295265	-0.341431	-0.210515	0.192282	0.364959
A_23_P428729	-0.055793	-0.20352	-0.308751	-0.189355	0.123021	0.328213	0.427443	-0.22145	0.15363	0.119874	0.589116	0.714268
A_23_P118815	0.5868	0.202943	0.41051	0.400084	0.069016	0.260874	0.069631	0.236725	-0.098337	0.069339	0.547863	0.681173
A_24_P178602	0.248987	0.6553	0.127743	0.34401	0.163791	0.370369	0.367982	0.576975	0.437719	0.460892	0.017307	0.138627
A_23_P98092	0.261944	0.150797	0.454774	0.289172	0.082763	0.278817	0.433274	0.288852	0.721293	0.48114	0.063243	0.214415
A_33_P3378491	-0.104479	0.490367	0.239395	0.208428	0.350233	0.545929	1.08612	-0.045161	0.782291	0.60775	0.214016	0.38752
A_23_P4161	-0.211386	-0.254532	-0.363228	-0.276382	0.02569	0.193628	-0.057942	-0.46447	-0.24889	-0.257101	0.159993	0.330659
A_23_P145054	0.391087	0.495804	0.396641	0.427844	0.006262	0.169922	0.429641	0.453083	0.518867	0.467197	0.003252	0.0953
A_23_P17134	0.050305	0.227536	0.564949	0.28093	0.203785	0.410002	0.464344	0.100607	0.575497	0.380149	0.117707	0.284301
A_23_P61127	0.209427	-0.001167	0.129283	0.112514	0.20819	0.414031	-0.109209	-0.48077	-0.489248	-0.359742	0.102912	0.266255
A_33_P3275600	-0.149749	-0.109753	-0.078003	-0.112502	0.032396	0.207606	-0.464213	0.067456	-0.630957	-0.342571	0.245317	0.417397
A_24_P140405	-0.584599	-0.927842	-0.773189	-0.761876	0.016549	0.170214	-0.863815	-1.24529	-1.07206	-1.06039	0.010643	0.118536
A_33_P3235975	0.292307	-0.215689	0.123205	0.066608	0.699244	0.813576	-0.099077	-0.422073	-0.55586	-0.359004	0.117924	0.284592
A_24_P98249	-0.586819	-0.427425	-0.057847	-0.357364	0.150093	0.356395	-0.825525	-0.541372	-0.450957	-0.605952	0.032976	0.170843
A_32_P9986	0.190477	0.512507	0.281783	0.328256	0.075668	0.2699	-0.283903	-0.400143	-0.880168	-0.521405	0.10378	0.267377
A_24_P228637	-0.05205	0.063007	-0.144424	-0.044489	0.535645	0.695602	0.112601	0.1472	0.010952	0.090251	0.157999	0.328659
A_23_P503010	0.033609	0.993216	0.459504	0.495443	0.216228	0.421373	0.402507	0.702521	-0.145095	0.319978	0.326226	0.492606
A_23_P48663	0.774447	1.73179	-0.079067	0.809058	0.26196	0.466171	-0.385471	0.244103	-0.551224	-0.230864	0.441179	0.59331
A_32_P55871	-0.582934	-0.895578	-0.766513	-0.748342	0.014377	0.169922	-0.855631	-0.930004	-1.06297	-0.949536	0.004054	0.0953
A_33_P3338392	0.079906	0.300097	-0.354321	0.008561	0.96853	0.981041	0.101727	-0.017792	0.249799	0.111245	0.287168	0.455896
A_24_P69691	-0.269842	-0.063718	-0.236217	-0.189925	0.096865	0.29686	-0.539346	0.536314	-0.515104	-0.172712	0.674352	0.779499
A_23_P126528	0.61932	0.009337	0.482775	0.370477	0.182892	0.389712	0.960596	0.353296	0.54184	0.618577	0.074843	0.229301
A_33_P3304824	1.02451	1.84637	1.17412	1.34833	0.033386	0.209309	0.266291	1.02219	0.76359	0.684023	0.091021	0.249718
A_24_P795594	0.111595	-0.234394	-0.082725	-0.068508	0.564498	0.716241	0.138726	0.250936	-0.102604	0.095686	0.455782	0.60571
A_23_P250644	-0.119181	-0.180598	-0.176768	-0.158849	0.015281	0.169922	-0.245569	-0.541704	-0.717629	-0.501634	0.067813	0.219743
A_23_P51002	-0.582106	-0.008555	-0.764957	-0.451873	0.185817	0.392586	-0.854759	0.006485	-1.06567	-0.637981	0.191133	0.36381
A_23_P103971	-0.150704	-0.858479	-1.11231	-0.707164	0.133239	0.33892	-1.44003	-0.314603	-1.13453	-0.963053	0.103222	0.266704
A_23_P118675	-0.23985	-0.248257	0.409066	-0.026347	0.914741	0.948687	0.722881	-0.129596	0.278385	0.290557	0.359231	0.523664
A_33_P3371904	0.32194	-0.507741	-0.232354	-0.139385	0.625437	0.762177	-0.393594	-0.89258	-0.171723	-0.485966	0.150216	0.320273
A_32_P88719	0.226309	-0.307278	-0.369067	-0.150012	0.510581	0.677011	-0.861723	-0.709435	-0.937779	-0.836313	0.006382	0.101177
A_23_P32083	-0.106255	0.048344	-0.13158	-0.063164	0.378036	0.569884	-0.328108	-0.114174	-0.252144	-0.231475	0.066012	0.218026
A_23_P171095	0.299879	0.178518	0.090845	0.189748	0.088655	0.286618	-0.433714	0.018583	-0.306375	-0.240502	0.216012	0.389466
A_24_P210082	0.584794	0.774464	0.549802	0.636353	0.011815	0.169922	0.596774	0.590812	0.32995	0.505845	0.028934	0.163295
A_33_P3348159	-0.240548	-0.19396	-0.409743	-0.281417	0.050215	0.235737	-0.055741	0.121315	0.711344	0.258972	0.380249	0.541012
A_23_P29994	-0.108875	-0.367635	-0.407059	-0.294523	0.087755	0.285578	-0.963079	-1.19309	-0.452121	-0.869429	0.057967	0.20796
A_23_P121716	-0.216522	-0.235341	-0.155432	-0.202432	0.013901	0.169922	-0.154262	-0.16542	0.207401	-0.037427	0.78876	0.863747
A_23_P404108	0.275711	0.046234	0.533752	0.285232	0.180066	0.386447	-0.218241	-0.030672	0.160645	-0.029423	0.813136	0.880439
A_23_P314191	0.291777	0.32652	-0.152963	0.155111	0.420789	0.606352	-0.034459	0.021339	0.186611	0.05783	0.475472	0.622462
A_33_P3407042	0.324429	-0.306496	0.288749	0.102227	0.666907	0.790203	-0.233569	-0.380523	-0.496608	-0.370233	0.039754	0.180329
A_33_P3319925	0.187464	-0.115399	-0.76363	-0.230522	0.497594	0.667312	-0.658474	-0.20167	-0.74274	-0.534294	0.08634	0.24381
A_33_P3238969	0.333153	0.283397	0.530415	0.382321	0.036788	0.215249	0.176561	0.515915	0.303419	0.331965	0.078592	0.234106
A_33_P3394021	0.316297	0.27375	-0.209847	0.126733	0.530958	0.692331	-0.545145	-0.209005	-0.300488	-0.351546	0.072692	0.226355
A_33_P3409506	0.034561	-0.014956	-0.076025	-0.018806	0.61606	0.754915	0.408865	0.140667	0.281548	0.277026	0.070058	0.222564
A_23_P393777	0.124867	0.090532	0.190725	0.135375	0.044061	0.225458	-0.080696	0.12951	0.246626	0.09848	0.411851	0.567827
A_33_P3268567	-0.730949	-1.12377	-0.898489	-0.917735	0.015032	0.169922	-0.971911	-1.05983	-1.19694	-1.07623	0.003681	0.0953
A_24_P942370	0.087138	-0.861561	0.198259	-0.192055	0.625548	0.762181	-0.878982	-1.55437	-0.889585	-1.10764	0.038348	0.178336
A_21_P0013630	-0.330425	-0.414805	-0.126105	-0.290445	0.077132	0.271912	-0.302221	-0.407522	-0.393485	-0.367743	0.007962	0.108838
A_33_P3284212	0.095288	-0.262261	-0.087086	-0.084686	0.498199	0.667679	-0.390042	-0.158368	0.213544	-0.111622	0.59042	0.715328
A_23_P78504	0.070518	-0.164311	0.124226	0.010145	0.919297	0.951682	0.100627	0.174665	-0.168802	0.035497	0.766159	0.848246
A_33_P3363560	0.252352	0.218621	0.267425	0.246133	0.003418	0.169922	0.409322	0.067779	0.120534	0.199212	0.201377	0.37401
A_23_P156289	-0.536063	-0.222199	-0.27479	-0.344351	0.071069	0.263258	0.487591	0.271454	1.36951	0.709517	0.169	0.340817
A_23_P103256	0.013481	3.57245	1.52146	1.70246	0.240592	0.445901	4.33823	4.34122	3.58775	4.08907	0.003737	0.0953
A_33_P3242548	-0.006237	0.245293	0.276776	0.171944	0.194835	0.401602	0.304947	0.049504	-0.227587	0.042288	0.809117	0.877419
A_33_P3254335	0.155474	-0.072855	0.356454	0.146358	0.359286	0.554161	0.329578	-0.006248	0.236099	0.186477	0.20342	0.37619
A_23_P157495	-0.266003	-0.689641	-0.331518	-0.429054	0.082656	0.278625	0.255543	0.092969	0.226592	0.191701	0.061944	0.212789
A_33_P3520835	-0.084964	-0.278622	-0.113042	-0.158876	0.11929	0.323605	0.515544	0.251093	0.778124	0.51492	0.077311	0.232724
A_33_P3797820	0.374578	0.305002	0.739777	0.473119	0.072497	0.265336	0.073484	0.171542	0.18082	0.141949	0.053832	0.20279
A_33_P3390172	-0.59174	-0.924217	-0.769661	-0.761873	0.015527	0.169922	-0.855316	-0.455176	-1.07554	-0.795343	0.04837	0.193627
A_23_P18213	0.591137	0.532892	0.700967	0.608332	0.006497	0.169922	-0.036628	0.208947	0.429234	0.200518	0.274619	0.445172
A_33_P3247095	0.241499	0.373857	0.218076	0.277811	0.029148	0.200905	0.538782	0.309701	0.303028	0.383837	0.038429	0.178336
A_23_P37441	0.164629	0.573648	0.58177	0.440016	0.085568	0.282516	1.3537	1.19371	1.08415	1.21052	0.004154	0.0953
A_21_P0012228	-0.592035	-0.90818	-0.772056	-0.757424	0.014299	0.169922	-0.85561	-0.940643	-1.06943	-0.955229	0.004207	0.0953
A_33_P3330886	-0.493825	0.022312	0.464492	-0.00234	0.994025	0.996374	-0.487866	-0.230471	0.315558	-0.134259	0.627969	0.744147
A_23_P31739	0.311972	0.212866	0.447375	0.324071	0.041281	0.222387	0.039724	0.173937	0.3194	0.177687	0.15878	0.329405
A_33_P3381483	-0.556437	-0.648572	-0.720017	-0.641675	0.0054	0.169922	-0.404566	-0.410657	-0.246086	-0.35377	0.022411	0.149929
A_21_P0000036	-0.043051	-0.150497	-0.008941	-0.067497	0.254365	0.459485	-0.542834	-0.266706	-0.288993	-0.366178	0.053816	0.20275
A_33_P3296807	0.344317	-0.454331	-0.024027	-0.044681	0.864365	0.917829	-0.353955	-0.36781	0.322294	-0.133157	0.617958	0.736674
A_23_P159539	0.233162	0.125525	0.405264	0.25465	0.088906	0.286952	-0.048693	-0.190313	-0.040835	-0.093281	0.194757	0.36736
A_21_P0013142	0.039003	-0.144299	0.032204	-0.024364	0.724016	0.829569	-0.122799	-0.172932	-0.090288	-0.128673	0.033171	0.171188
A_23_P410965	0.682142	0.359282	0.361471	0.467632	0.048789	0.23351	0.335202	0.328564	0.125187	0.262984	0.062337	0.213355
A_24_P260639	0.299143	-0.296532	-0.485679	-0.161022	0.566176	0.717743	-1.52293	-0.656984	-1.2963	-1.15874	0.046592	0.190882
A_23_P141394	0.171286	-0.1127	-0.334461	-0.091958	0.594	0.738904	0.07408	-0.03076	0.089045	0.044121	0.362339	0.526135
A_33_P3287218	-0.040751	0.21933	-0.163879	0.0049	0.969342	0.981506	0.454034	0.440825	0.138811	0.344557	0.078851	0.234388
A_23_P376759	0.236726	0.159832	0.106878	0.167812	0.046935	0.230234	0.147044	0.296558	0.224246	0.222616	0.035607	0.175278
A_23_P117095	0.660139	0.98681	1.15796	0.93497	0.023536	0.189023	0.10149	0.001485	0.203579	0.102185	0.221955	0.394852
A_21_P0014611	-0.163455	0.520092	0.332213	0.229617	0.377043	0.569082	0.232135	0.431353	0.062767	0.242085	0.150956	0.321182
A_21_P0014043	-0.078188	0.269012	0.463332	0.218052	0.302458	0.503282	0.923339	0.092718	0.556436	0.524165	0.160942	0.331546
A_23_P420256	-0.468838	-0.489332	-0.776435	-0.578202	0.028247	0.199099	-0.492273	-1.22182	-0.803415	-0.839169	0.057975	0.20796
A_23_P58169	-0.581122	-0.917568	-0.09318	-0.530623	0.156896	0.363469	-0.858991	-0.945875	-1.06806	-0.957643	0.003986	0.0953
A_32_P103633	-0.326996	-0.197232	-0.342594	-0.288941	0.024497	0.190998	-0.548328	-0.312003	-0.543859	-0.468064	0.026691	0.159063
A_33_P3351836	-0.029927	0.237987	0.354588	0.187549	0.241187	0.446495	-0.021179	0.148293	0.250438	0.125851	0.253032	0.42451
A_24_P106357	-0.193372	-0.523915	-0.332562	-0.34995	0.067466	0.258742	-0.2265	-0.357082	-0.133354	-0.238978	0.066455	0.218379
A_24_P378019	2.05596	4.11281	3.39853	3.1891	0.033934	0.209919	4.06435	3.99909	3.80032	3.95459	0.000403	0.0953
A_33_P3242124	0.191129	0.10908	0.035337	0.111849	0.130815	0.336691	-0.231976	-0.208198	-0.476303	-0.305492	0.070451	0.22322
A_33_P3395083	0.293045	0.192557	-0.044933	0.146889	0.280312	0.483596	0.653278	-0.030804	0.628816	0.417097	0.203725	0.376463
A_33_P3376651	-0.627473	-0.431944	-0.06553	-0.374983	0.150536	0.3567	0.147114	0.26311	0.105062	0.171762	0.068067	0.220006
A_23_P342000	-0.581729	-1.75744	-0.762663	-1.03394	0.105546	0.307825	-0.855634	-0.358637	-1.06385	-0.759374	0.068214	0.220166
A_33_P3404418	-0.171978	0.036108	-0.029433	-0.055101	0.46436	0.641204	-0.172499	-0.000929	-0.031498	-0.068309	0.325283	0.491617
A_23_P82162	0.276419	-0.611991	0.083717	-0.083951	0.785128	0.869134	-0.37142	-0.741085	-0.456036	-0.522847	0.042822	0.184508
A_23_P116168	-0.337623	-0.322804	-0.414078	-0.358168	0.006177	0.169922	-0.016193	-0.166305	0.005593	-0.058968	0.389081	0.548553
A_21_P0001854	-0.154528	0.119728	0.451852	0.139017	0.510923	0.677228	0.827984	-0.190311	0.878752	0.505475	0.283712	0.452983
A_23_P61881	0.165096	0.303942	-0.010302	0.152912	0.234621	0.439996	-0.325514	0.142903	0.089514	-0.031032	0.853383	0.907147
A_23_P24083	0.601032	0.049786	0.30131	0.317376	0.184611	0.391463	0.022059	0.0014	-0.061079	-0.01254	0.665618	0.77256
A_23_P122545	0.133742	-0.229165	-0.242147	-0.112523	0.457446	0.635272	-0.137314	-0.308502	-0.277742	-0.241186	0.04456	0.187913
A_24_P379104	-0.009564	-0.550913	0.077517	-0.160987	0.498875	0.668061	-0.282293	-0.811097	-0.577261	-0.556884	0.067881	0.219815
A_24_P267293	-0.237299	0.113084	-0.065703	-0.063306	0.595319	0.739639	-0.070245	-0.009873	-0.076157	-0.052092	0.133076	0.301613
A_33_P3262884	-0.192826	0.060712	-0.301511	-0.144542	0.310341	0.510548	-0.150132	-0.250215	-0.531563	-0.310637	0.112716	0.278314
A_23_P119617	-0.113813	0.133613	0.045085	0.021628	0.793278	0.874171	-0.031036	-0.027751	0.023322	-0.011822	0.570925	0.699782
A_24_P112377	0.168515	0.064684	0.291636	0.174945	0.116518	0.320351	0.075081	0.233502	0.370997	0.226527	0.117799	0.284484
A_23_P78571	-0.116592	0.003414	0.051762	-0.020472	0.722134	0.828244	0.235107	0.199882	0.24526	0.22675	0.003657	0.0953
A_24_P257579	-0.18305	-0.242335	-0.254837	-0.226741	0.009401	0.169922	-1.71076	-0.956807	-1.16777	-1.27845	0.029498	0.164314
A_21_P0002626	-0.604555	-1.30241	-0.763926	-0.890298	0.051899	0.237981	-0.866942	-0.939057	-1.0771	-0.961032	0.00409	0.0953
A_23_P205370	-0.819461	-0.556158	-0.885618	-0.753746	0.017359	0.171362	-0.486405	-0.591372	-0.285522	-0.454433	0.036844	0.176623
A_23_P321855	0.07606	-0.166527	0.118822	0.009452	0.92499	0.955237	0.085125	0.085065	0.322908	0.164366	0.173863	0.34576
A_33_P3270852	0.324541	0.036719	0.089907	0.150389	0.231074	0.436469	0.27387	-0.054146	-0.215504	0.001407	0.993092	0.995855
A_23_P3450	0.344938	-0.073786	0.384411	0.218521	0.274544	0.477859	0.16449	-0.017077	0.686224	0.277879	0.318145	0.485067
A_33_P3884230	0.688213	0.085512	0.292423	0.355383	0.182153	0.388848	0.126587	-0.231665	-0.108952	-0.071343	0.567321	0.696962
A_33_P3245539	-0.218609	-0.638376	-0.387517	-0.414834	0.076613	0.271197	-0.459426	-0.648634	-0.645051	-0.58437	0.011239	0.120963
A_23_P3193	-0.105624	0.159292	0.019105	0.024258	0.781261	0.86676	0.241648	0.498215	0.497993	0.412618	0.040343	0.181279
A_23_P121120	0.087281	0.075288	0.216241	0.12627	0.107481	0.3105	0.040432	-0.072762	0.188354	0.052008	0.562564	0.692942
A_23_P143348	-0.160898	0.300703	-0.013528	0.042092	0.786394	0.869915	0.159017	-0.069934	0.068152	0.052412	0.513522	0.653693
A_33_P3355567	-0.245483	-0.137652	0.134954	-0.082727	0.540931	0.699455	0.373339	-0.059462	0.022204	0.112027	0.487619	0.632317
A_33_P3417602	-0.480216	-0.212775	-0.769188	-0.487393	0.093647	0.293322	0.09252	0.02461	-0.73741	-0.20676	0.518398	0.657797
A_24_P230176	-0.01339	0.065974	0.057863	0.036816	0.281656	0.484474	0.24892	0.066545	0.073269	0.129578	0.162166	0.333059
A_23_P337424	0.036746	-0.961131	-0.361979	-0.428788	0.27733	0.480656	-0.184962	-1.09123	-0.857953	-0.71138	0.120135	0.287128
A_23_P421436	0.904924	0.164027	0.66753	0.578827	0.117772	0.321955	0.232002	0.215806	0.058522	0.168777	0.092747	0.252089
A_33_P3217403	0.110182	0.38486	0.157078	0.217373	0.124488	0.329874	0.04113	0.143988	0.177903	0.121007	0.098682	0.260515
A_24_P56330	-0.04246	0.430332	0.28142	0.223097	0.251033	0.4566	0.250016	0.371948	0.305096	0.30902	0.012766	0.126359
A_33_P3343290	-0.009415	0.063185	-0.160953	-0.035728	0.642644	0.773427	-0.483734	-0.052423	-0.082919	-0.206358	0.275857	0.446122
A_21_P0013887	-0.111162	-0.146825	-0.480187	-0.246058	0.171314	0.377846	-0.412109	-0.088265	-0.573116	-0.35783	0.128786	0.297039
A_23_P352717	-0.418478	0.146894	-0.767315	-0.3463	0.323221	0.522409	0.477863	0.678736	-0.661773	0.164942	0.730887	0.822386
A_19_P00802168	0.029715	-0.161321	0.245116	0.037836	0.777803	0.864719	0.144945	0.150682	-0.159324	0.045434	0.700627	0.799319
A_33_P3255229	0.1411	-0.290755	-0.255836	-0.135164	0.432032	0.61441	0.660896	0.107262	0.461	0.409719	0.127011	0.295037
A_23_P118427	-0.126172	-0.594778	-0.165777	-0.295576	0.187646	0.394259	-0.647657	-0.137969	0.000729	-0.261633	0.315664	0.482711
A_23_P364837	-0.149381	-0.220872	-0.412204	-0.260819	0.079802	0.275018	-0.193431	-0.437509	0.510006	-0.040311	0.900147	0.937899
A_33_P3364060	-0.34826	-0.424127	-0.553523	-0.44197	0.01789	0.17277	-0.838759	-0.024766	-0.807275	-0.556933	0.171558	0.343383
A_23_P24903	0.032412	-0.136876	0.245113	0.046883	0.712661	0.822283	-0.080193	-0.112732	-0.197179	-0.130034	0.064951	0.216697
A_32_P129419	0.261398	0.031117	-0.270368	0.007383	0.966114	0.979682	0.132146	-0.212302	0.001018	-0.026379	0.817293	0.883307
A_23_P152082	-0.087798	0.591243	0.172684	0.225376	0.372579	0.565447	0.617191	0.392606	0.587943	0.53258	0.017073	0.137868
A_24_P64329	0.366973	0.071026	-0.074307	0.121231	0.449019	0.628395	-0.789841	-0.39203	-0.742811	-0.641561	0.036202	0.175918
A_23_P126103	0.538476	0.010973	-0.61965	-0.0234	0.950633	0.970898	0.157011	0.672166	-0.110979	0.239399	0.406899	0.564028
A_24_P277807	0.598738	0.176995	0.353784	0.376506	0.091263	0.28985	1.22409	0.441262	0.487549	0.717633	0.105473	0.269306
A_33_P3386429	-0.537739	0.26956	-1.13697	-0.468382	0.369297	0.562756	-0.424878	-0.403011	-1.06288	-0.630257	0.100446	0.263103
A_23_P112241	-0.141176	-0.113624	-0.052824	-0.102541	0.059102	0.248233	0.10322	-0.045771	0.066489	0.041313	0.453917	0.604113
A_24_P345498	-0.032248	-0.119079	0.077936	-0.024463	0.709631	0.820209	0.325481	-0.19082	0.505991	0.213551	0.413977	0.569794
A_23_P3574	-0.165802	-0.255301	0.085177	-0.111975	0.386454	0.577412	0.116939	0.030424	-0.08362	0.021248	0.749552	0.836288
A_33_P3210653	-0.595718	-0.917507	-0.748693	-0.753973	0.014854	0.169922	-0.868449	-0.950261	-1.05392	-0.957544	0.003126	0.0953
A_33_P3237804	0.54712	0.398884	0.983062	0.643022	0.06696	0.257985	0.985136	0.715692	0.375521	0.692116	0.05923	0.209551
A_33_P3334305	0.61469	0.945955	0.189162	0.583269	0.116819	0.320636	0.60465	0.824411	0.485013	0.638025	0.023416	0.152377
A_33_P3336587	-0.054364	-0.292243	-0.04047	-0.129026	0.255067	0.460172	0.194514	-0.157663	-0.207152	-0.056767	0.697438	0.796903
A_24_P31929	-0.067835	0.44309	0.425298	0.266851	0.251992	0.457371	0.962327	0.812018	1.1291	0.967815	0.008835	0.111894
A_21_P0006635	0.831454	-0.136456	-0.433647	0.087117	0.840769	0.903013	-1.55293	-0.292478	-0.665504	-0.836972	0.154537	0.325082
A_33_P3415216	0.040579	-0.30707	-0.040004	-0.102165	0.433403	0.615444	0.179362	0.056242	0.067898	0.101167	0.123252	0.290762
A_23_P91104	0.011934	0.090121	0.45803	0.186695	0.307516	0.507874	-0.14178	0.144808	0.32057	0.107866	0.507381	0.648528
A_23_P12526	-0.354175	-0.722021	-0.811795	-0.62933	0.046091	0.228488	-0.61112	-0.577982	0.461059	-0.242681	0.561795	0.692402
A_21_P0003646	-0.608773	-0.295778	-0.753406	-0.552653	0.054851	0.243159	-0.643467	0.28877	-1.05201	-0.468901	0.358763	0.523214
A_33_P3249743	0.486385	0.215758	0.312781	0.338308	0.050627	0.236586	0.749079	0.457513	0.488478	0.565023	0.025749	0.157008
A_23_P148568	0.23398	-0.334723	-0.108054	-0.069599	0.71464	0.823308	-0.006934	0.027795	-0.394944	-0.124694	0.454579	0.604698
A_21_P0004134	-0.077514	-0.188148	0.117453	-0.049403	0.635807	0.76901	0.253086	-0.124119	1.0948	0.407924	0.375022	0.536832
A_21_P0013779	-0.459867	0.052038	-0.492908	-0.300245	0.23085	0.436297	-0.0374	-0.462327	0.165927	-0.111266	0.60879	0.729963
A_33_P3236416	0.002994	0.250988	0.295448	0.183143	0.181759	0.388397	0.112547	0.046622	0.148962	0.10271	0.07552	0.230347
A_23_P2582	0.049677	0.013962	-0.003799	0.019947	0.332277	0.530312	-0.355106	-0.333854	-0.372353	-0.353771	0.000989	0.0953
A_23_P376096	-0.331819	0.022377	-0.101448	-0.136963	0.317727	0.517576	0.005408	-0.05588	0.105811	0.018447	0.733262	0.824029
A_32_P204205	0.083059	0.069851	0.364519	0.172476	0.214533	0.419975	-0.406168	-0.288705	-0.153058	-0.282644	0.060893	0.211405
A_23_P68892	0.029384	0.205204	0.054724	0.096437	0.220918	0.425904	-0.046174	0.301292	0.184811	0.146643	0.287458	0.456135
A_33_P3250348	0.088938	-0.217055	0.118435	-0.003227	0.978728	0.987031	0.006414	0.369458	0.095471	0.157114	0.286961	0.455766
A_23_P19650	-0.131458	-0.019441	-0.296829	-0.149243	0.20516	0.411366	0.128387	-0.039502	-0.219998	-0.043704	0.706329	0.803628
A_33_P3218659	-0.580482	0.318694	-0.750179	-0.337322	0.416118	0.602411	-0.255399	1.06543	-1.05351	-0.081161	0.907513	0.942948
A_33_P3235891	-0.25044	-0.02799	-0.168152	-0.148861	0.148921	0.355113	0.133772	-0.070017	-0.049073	0.004894	0.946608	0.967579
A_23_P156319	0.127349	0.100043	0.154823	0.127405	0.015059	0.169922	0.159771	0.102953	-0.01226	0.083488	0.240773	0.412946
A_33_P3252099	0.185422	-0.05786	0.116404	0.081322	0.377989	0.569884	-0.246501	-0.070496	-0.245088	-0.187361	0.085045	0.242161
A_21_P0014108	-0.070734	-0.030897	-0.609275	-0.236969	0.331686	0.529728	1.53484	0.182501	0.658669	0.792004	0.183529	0.356171
A_21_P0000344	-0.308172	-0.35955	-0.020879	-0.229534	0.161269	0.368029	-0.254745	-0.774881	-0.029905	-0.353177	0.250552	0.422088
A_23_P70445	0.193872	-0.239944	-0.266711	-0.104261	0.557162	0.710539	-1.00654	-0.267691	-0.955709	-0.743312	0.089212	0.247371
A_24_P935491	-0.597196	-0.92077	-0.772048	-0.763338	0.014677	0.169922	-0.863979	-0.951165	-1.07933	-0.964826	0.004176	0.0953
A_23_P78557	0.355079	0.319265	0.200203	0.291516	0.02483	0.192019	-0.029254	0.166092	-0.11137	0.008489	0.927245	0.955317
A_24_P213161	-0.32529	-0.046178	0.104295	-0.089058	0.552513	0.707457	0.259933	-0.055429	0.271775	0.158759	0.276618	0.446741
A_33_P3282023	-1.05286	0.769984	0.531204	0.082776	0.898201	0.939186	-0.53544	-0.477876	0.602646	-0.13689	0.746997	0.834425
A_23_P169909	-0.274159	0.089848	-0.267518	-0.15061	0.336981	0.534421	-0.129367	-0.365784	-0.640958	-0.378703	0.124536	0.292057
A_33_P3255914	0.492741	0.48889	0.453402	0.478344	0.000684	0.169922	0.990872	0.863708	0.439785	0.764788	0.044321	0.187474
A_21_P0010203	-0.512883	0.399042	1.87732	0.587828	0.487496	0.6594	0.011575	0.035697	0.466399	0.171224	0.366181	0.529446
A_23_P334955	-0.142944	-0.663118	-0.632097	-0.479386	0.104488	0.306471	-1.40186	-0.23622	-0.818251	-0.818777	0.135418	0.304422
A_19_P00803151	0.268366	0.225058	0.015761	0.169728	0.161498	0.368248	-0.272565	0.757253	-0.312849	0.05728	0.885103	0.928462
A_33_P3302295	-0.712114	-0.85107	-0.686159	-0.749781	0.00463	0.169922	-0.496536	0.52359	0.346657	0.12457	0.73048	0.822036
A_33_P3259722	0.276339	0.092664	-0.238663	0.043447	0.800239	0.878459	-0.070287	0.659688	0.000529	0.196643	0.486607	0.631668
A_24_P185314	-1.4789	-1.04845	-1.35809	-1.29514	0.009654	0.169922	0.073277	-0.047035	0.115479	0.047241	0.434253	0.587615
A_23_P68072	-0.015051	-0.264141	-0.045228	-0.10814	0.302166	0.502993	-0.123282	-0.82197	-0.593753	-0.513001	0.130121	0.298256
A_33_P3274194	0.619035	-0.154346	0.913527	0.459405	0.285877	0.48813	0.690712	-0.216283	0.011105	0.161845	0.612742	0.732907
A_33_P3214670	0.646565	0.569089	1.13163	0.782428	0.047069	0.230499	2.94738	0.584888	2.63024	2.05417	0.10905	0.273946
A_33_P3284311	0.13694	0.103299	0.213085	0.151108	0.043215	0.224397	-0.156992	0.131775	0.240274	0.071686	0.606855	0.728358
A_21_P0014232	-1.89551	-0.473643	-0.064959	-0.811369	0.28111	0.484046	-0.736227	-1.09671	-0.751401	-0.861445	0.018165	0.140449
A_23_P421032	-0.097849	-0.501035	-0.397908	-0.332264	0.110866	0.314066	-0.297099	-0.587651	-0.85459	-0.57978	0.06919	0.221339
A_33_P3410654	-0.205401	-0.205501	0.275154	-0.045249	0.804146	0.880873	-0.17159	-0.156047	-0.01634	-0.114659	0.145864	0.315282
A_24_P104119	-0.296682	-0.515987	-0.514487	-0.442386	0.026065	0.194181	-0.379702	0.082436	-0.214079	-0.170448	0.334509	0.500237
A_21_P0012004	0.919471	0.216105	0.676768	0.604115	0.099487	0.300163	-0.089918	0.487411	0.868854	0.422116	0.26908	0.439816
A_23_P37410	-0.037822	-0.348373	0.136961	-0.083078	0.617538	0.756077	0.358677	-0.046923	-0.105554	0.068734	0.684066	0.787008
A_32_P198330	0.017205	-0.531152	-0.539116	-0.351021	0.196859	0.403589	-0.707332	-0.511157	-0.270165	-0.496218	0.059201	0.209551
A_33_P3378334	0.161177	-0.032519	-0.633209	-0.168184	0.554725	0.708939	0.02676	-0.393542	0.005613	-0.12039	0.471417	0.618778
A_33_P3396129	-0.351482	-0.233959	-0.363155	-0.316199	0.016602	0.170284	-0.276343	-0.102593	-0.310842	-0.229926	0.07036	0.223014
A_33_P3235370	0.167104	0.243361	0.088667	0.166377	0.065089	0.255368	0.224053	0.147821	-0.270488	0.033796	0.846391	0.902573
A_21_P0013537	-0.588891	-0.581125	-0.31177	-0.493928	0.03238	0.207606	-0.635112	-0.369237	-0.260877	-0.421742	0.062996	0.214118
A_23_P417415	0.046363	0.078957	0.151577	0.092299	0.097236	0.297435	0.006343	-0.015883	-0.379999	-0.129846	0.408754	0.565611
A_23_P215419	0.305732	0.069916	0.242204	0.20595	0.099794	0.300743	-0.269342	-0.11125	0.056289	-0.108101	0.369149	0.531821
A_23_P154855	-0.020345	0.094023	0.032752	0.035476	0.395333	0.584758	0.049206	-0.143627	0.026795	-0.022542	0.746745	0.834252
A_23_P97221	0.133333	-0.166371	-0.115499	-0.049512	0.646334	0.776231	0.024605	-0.091641	-0.261194	-0.10941	0.318074	0.485024
A_23_P89824	0.077644	-0.27699	0.20257	0.001075	0.994709	0.996757	-0.490901	-0.780796	-0.918257	-0.729985	0.028505	0.162213
A_23_P360354	0.584757	-0.440404	-0.180981	-0.012209	0.971957	0.983128	0.434405	0.572542	-1.06714	-0.020063	0.972991	0.983625
A_21_P0007254	-0.18715	-0.163079	0.005033	-0.115065	0.197297	0.403951	-0.232548	-0.222174	0.136415	-0.106103	0.47396	0.620996
A_23_P78750	-0.061093	-0.07017	-0.143123	-0.091462	0.071987	0.264543	0.009599	-0.017203	0.050413	0.01427	0.543366	0.67755
A_33_P3257678	0.45765	0.555629	0.373697	0.462325	0.012684	0.169922	0.084369	0.552386	-0.05073	0.195342	0.396992	0.555225
A_21_P0012989	0.712547	0.557492	0.760418	0.676819	0.008089	0.169922	-0.042113	0.712855	0.711228	0.460657	0.208342	0.381462
A_24_P12413	-0.682804	-0.688593	-0.615787	-0.662395	0.001242	0.169922	-0.984823	-0.794546	-0.962929	-0.914099	0.004296	0.0953
A_23_P69497	0.101555	-0.059759	-0.187557	-0.048587	0.620067	0.758016	-0.242069	-0.237287	-0.236968	-0.238775	4.8e-05	0.0953
A_33_P3269453	-0.179667	-0.47408	-0.516628	-0.390125	0.066477	0.257055	-0.292249	-0.378756	-0.559521	-0.410175	0.03493	0.174243
A_33_P3415062	0.387488	-0.174519	0.019995	0.077655	0.683856	0.80233	-0.834233	-0.413832	-0.530086	-0.592717	0.041923	0.183556
A_24_P349274	0.218465	0.068717	-0.022941	0.088081	0.337168	0.534618	0.143403	0.018842	0.455648	0.205964	0.253763	0.425076
A_33_P3269869	-0.096525	-0.015408	-0.347707	-0.153213	0.265272	0.469235	-0.418128	-0.064414	-0.061211	-0.181251	0.265588	0.436611
A_33_P3319406	-0.012138	0.503834	0.403234	0.29831	0.19948	0.405978	0.21194	0.522251	0.336603	0.356931	0.058276	0.208418
A_24_P936145	0.477368	0.345378	0.295395	0.372714	0.020558	0.181156	-0.131906	0.350116	-0.04911	0.056367	0.741274	0.829928
A_33_P3315342	0.213791	0.090786	0.021531	0.108703	0.192853	0.399452	-0.174017	0.034761	-0.328409	-0.155889	0.276676	0.446751
A_23_P47704	-0.009248	-0.413744	-0.051393	-0.158128	0.34324	0.540126	-0.301822	-0.398535	-0.303115	-0.33449	0.009042	0.112662
A_23_P35796	-0.427107	-0.692556	-0.40545	-0.508371	0.031422	0.205642	-0.681118	-0.263416	-0.418564	-0.454366	0.065036	0.216818
A_32_P137980	-0.586353	-0.900349	-0.764197	-0.7503	0.014365	0.169922	-0.867201	-0.93689	-1.07178	-0.958623	0.003901	0.0953
A_33_P3379881	-0.580281	-0.883643	-0.258539	-0.574154	0.086221	0.283376	-0.7191	-0.302495	-1.06199	-0.694528	0.087103	0.245086
A_24_P542375	0.921092	0.412927	0.820902	0.718307	0.043758	0.22493	1.23082	0.14665	0.332399	0.569956	0.230751	0.403625
A_33_P3254246	-0.11093	1.73584	0.730635	0.785181	0.279141	0.482602	1.42495	0.788385	1.09586	1.10306	0.026658	0.158958
A_33_P3371633	-0.489476	-0.700771	0.80882	-0.127142	0.812868	0.885521	-0.212256	-0.045553	-0.097011	-0.118273	0.138462	0.307549
A_24_P230916	-0.267063	0.283232	-0.397714	-0.127182	0.604177	0.746126	0.054815	0.211509	-0.123156	0.047723	0.670441	0.776525
A_32_P177040	-0.132112	-0.244574	-0.41851	-0.265065	0.0862	0.283376	-0.15329	-0.333247	-0.475869	-0.320802	0.075212	0.229919
A_32_P80068	0.061322	-0.220242	0.296303	0.045794	0.78806	0.870635	0.15959	-0.313328	0.489964	0.112075	0.67812	0.782417
A_33_P3404954	-0.212469	0.0634	0.079559	-0.02317	0.82964	0.895759	-0.055822	0.19338	0.207561	0.11504	0.310838	0.478249
A_23_P143906	-0.357706	-0.231606	-0.020655	-0.203322	0.174563	0.380913	-0.423785	-0.706533	-0.130834	-0.420384	0.127162	0.295178
A_33_P3293247	0.027573	0.102443	0.269192	0.133069	0.203425	0.409711	-0.077188	-0.057158	0.127755	-0.002197	0.976192	0.985728
A_23_P138025	-0.05854	0.002432	0.066039	0.00331	0.935057	0.961491	-0.063107	0.170286	0.154756	0.087312	0.366182	0.529446
A_33_P3272165	0.747012	-0.012791	0.008144	0.247455	0.426359	0.6106	0.06952	-0.329147	-0.461786	-0.240471	0.270984	0.441663
A_33_P3589819	-0.258627	0.018172	-0.019214	-0.086556	0.423331	0.608095	0.69548	0.121832	0.081858	0.299723	0.269645	0.440395
A_32_P133005	-1.23334	-0.59894	-1.15556	-0.995945	0.037957	0.217665	-0.820844	-0.141493	-1.0474	-0.669914	0.132941	0.301546
A_23_P430558	-0.15175	-0.182503	0.123022	-0.07041	0.543822	0.701444	-0.256548	-0.340299	-0.054504	-0.217117	0.124715	0.292219
A_21_P0008410	0.075837	-0.0034	-0.610372	-0.179312	0.495058	0.665506	0.505425	0.883087	-1.07118	0.105778	0.875989	0.921789
A_33_P3405754	-0.266582	-0.042788	-0.177224	-0.162198	0.130131	0.335835	-0.348004	-0.18469	-0.16769	-0.233461	0.055612	0.204741
A_24_P290373	0.404844	0.047676	0.090512	0.181011	0.249179	0.454744	-0.234443	-0.243234	-0.357395	-0.278357	0.019645	0.144291
A_33_P3250899	1.01033	1.22532	0.601405	0.945683	0.035461	0.212976	0.114279	1.07272	0.932167	0.706388	0.141846	0.311069
A_21_P0013439	0.024318	0.254964	-0.208708	0.023525	0.876673	0.92561	-0.142648	0.482797	0.165571	0.168573	0.449054	0.600077
A_33_P3412317	0.183109	-0.158794	-0.192433	-0.056039	0.686363	0.804306	-0.037195	-0.425272	-0.128067	-0.196845	0.23502	0.40747
A_23_P142075	-0.394897	-0.262063	-0.231303	-0.296088	0.027558	0.197418	-0.369612	-0.386559	-0.364746	-0.373639	0.000313	0.0953
A_21_P0007736	-0.984771	-0.901624	-0.764444	-0.883613	0.005244	0.169922	-0.667035	-0.931008	-1.06072	-0.886254	0.016656	0.13674
A_19_P00316200	-0.252787	-0.267207	-0.429515	-0.316503	0.030584	0.203977	-0.4517	-0.464567	-0.624682	-0.513649	0.011531	0.121861
A_24_P84340	-0.595495	0.602816	-0.123697	-0.038792	0.921537	0.953223	1.84477	1.22216	1.26292	1.44328	0.018864	0.142333
A_23_P1492	-0.393138	-0.044327	-0.42599	-0.287818	0.142514	0.348275	0.06021	0.65831	0.412727	0.377082	0.161929	0.332814
A_23_P105625	0.633851	0.486211	0.503336	0.541133	0.007341	0.169922	0.470793	0.330459	0.328724	0.376658	0.01526	0.133465
A_23_P204801	0.042408	0.198791	0.141928	0.127709	0.10775	0.310926	0.307138	0.742875	0.93065	0.660221	0.070113	0.222627
A_33_P3396591	0.33434	0.419152	0.349331	0.367608	0.005016	0.169922	0.121491	0.394281	0.286648	0.267474	0.077833	0.233266
A_23_P376591	0.316048	0.41842	0.68852	0.474329	0.050722	0.236801	0.073843	-0.379611	0.146686	-0.053027	0.777942	0.856069
A_33_P3313476	-0.400522	0.251398	0.265112	0.038663	0.876477	0.925574	-0.127305	0.211467	0.256107	0.113423	0.447682	0.598722
A_23_P108265	0.838035	0.299392	0.539594	0.559007	0.069656	0.261423	0.092017	-0.179535	0.232454	0.048312	0.728131	0.820385
A_21_P0011982	-0.432043	0.359753	0.883339	0.27035	0.552794	0.707583	0.657824	0.099619	-1.74229	-0.328281	0.695121	0.795387
A_24_P160380	-0.283431	-0.321039	0.013666	-0.196935	0.203908	0.410119	-0.375667	-0.432261	-0.406958	-0.404962	0.00163	0.0953
A_23_P211699	-0.139724	0.180441	0.296332	0.11235	0.479725	0.653114	0.621961	0.833508	0.19026	0.548576	0.101286	0.263981
A_33_P3303762	0.813778	0.128515	0.939031	0.627108	0.130505	0.336294	0.691511	0.194251	0.588279	0.491347	0.083364	0.240079
A_33_P3411307	0.553912	0.136598	0.163932	0.284814	0.168937	0.375262	0.119739	-0.145845	0.13515	0.036348	0.728761	0.820916
A_23_P141665	0.573826	1.01795	0.56085	0.717541	0.041158	0.222387	0.138295	0.391966	-0.141428	0.129611	0.488685	0.633094
A_23_P353014	0.071927	0.093866	0.533227	0.233007	0.261091	0.465104	-0.170733	-0.316414	-0.090354	-0.1925	0.100608	0.263368
A_23_P146922	0.570541	-0.023932	0.471986	0.339532	0.206202	0.412343	0.48184	0.409001	0.151106	0.347316	0.074274	0.22828
A_24_P203710	0.026907	-0.46152	-0.024053	-0.152889	0.427967	0.611572	-0.202724	-0.513735	-0.443729	-0.38673	0.05452	0.203655
A_24_P535219	0.693352	0.753498	0.078343	0.508398	0.142541	0.348275	0.186363	0.547944	-0.203874	0.176811	0.500926	0.64299
A_33_P3244083	0.437601	0.161327	0.057373	0.218767	0.193637	0.400272	-0.094534	-0.347933	-0.336123	-0.25953	0.088053	0.245931
A_33_P3324651	-0.090024	-0.038902	-0.039572	-0.056166	0.080095	0.275304	-0.265338	-0.061018	0.278335	-0.016007	0.928792	0.956451
A_33_P3296308	-0.114231	-0.239404	-0.521192	-0.291609	0.136334	0.342048	-0.517433	0.162699	-0.250785	-0.20184	0.414978	0.57073
A_33_P3368301	0.306661	0.422427	0.641258	0.456782	0.043164	0.224333	1.03035	0.869206	0.798719	0.899427	0.005759	0.097996
A_24_P265856	-0.16841	-0.285699	0.132155	-0.107318	0.47933	0.652791	-0.309067	-0.857305	-0.228493	-0.464955	0.142836	0.312219
A_33_P3258782	0.004763	-0.256655	-0.160868	-0.137587	0.213353	0.418768	0.218855	-0.009835	-0.037029	0.05733	0.553077	0.685217
A_33_P3328251	-0.093293	-0.437554	-0.214303	-0.248383	0.132754	0.33849	0.814979	-0.019489	2.22641	1.0073	0.264141	0.435214
A_33_P3357853	0.682736	0.05744	-0.242961	0.165739	0.605107	0.746894	0.626851	-0.07585	-0.711557	-0.053519	0.90256	0.939637
A_23_P119337	0.270814	0.473002	0.716963	0.486926	0.06355	0.252979	0.060723	0.125361	0.198798	0.128294	0.084573	0.241457
A_24_P65616	0.160222	0.06228	-0.143829	0.026224	0.797348	0.876707	0.399233	0.493168	0.532411	0.474937	0.00685	0.103722
A_23_P154526	0.145242	0.183514	-0.131151	0.065869	0.574741	0.724271	-0.069137	-0.180522	-0.571503	-0.27372	0.214173	0.387674
A_32_P815507	-0.393511	-0.215927	-0.905942	-0.505127	0.13465	0.340406	-0.304274	-0.44439	-1.37583	-0.708164	0.169823	0.341592
A_23_P79134	0.246119	0.15407	0.177956	0.192715	0.01987	0.17967	0.173126	0.131548	0.01479	0.106488	0.153687	0.324201
A_23_P42975	-0.551933	-0.675122	-0.711515	-0.64619	0.005537	0.169922	-0.078136	-0.769791	-0.687275	-0.511734	0.143546	0.312951
A_23_P62840	0.187653	0.214517	0.163137	0.188436	0.006143	0.169922	0.08676	0.110875	-0.025212	0.057474	0.303982	0.471536
A_23_P341567	-0.059395	-0.460491	-0.265553	-0.261813	0.152199	0.358403	0.13087	-0.232594	0.240102	0.046126	0.777453	0.855796
A_33_P3266719	-1.06051	0.135228	-0.758285	-0.561188	0.258412	0.463119	1.30801	0.197507	-0.067321	0.479397	0.373113	0.535251
A_24_P50801	1.23428	0.970654	0.843248	1.01606	0.012599	0.169922	0.9222	0.493859	0.385594	0.600551	0.067026	0.218999
A_21_P0010188	-0.591726	0.829201	-0.744621	-0.169049	0.767953	0.858001	-0.082641	-0.911975	-0.642033	-0.54555	0.155086	0.325648
A_33_P3325897	0.129906	0.170081	0.192	0.163996	0.012069	0.169922	-0.131802	-0.182653	-0.199017	-0.171157	0.013693	0.128785
A_33_P3755633	0.419799	0.019743	0.777857	0.4058	0.205018	0.41125	-0.140298	0.105123	-0.153016	-0.06273	0.533078	0.669585
A_33_P3336627	0.205064	0.307741	0.192404	0.23507	0.023295	0.18857	0.393498	0.343604	0.181949	0.306351	0.040795	0.181947
A_33_P3299865	0.463346	0.29472	0.39995	0.386005	0.015845	0.169922	-0.070145	0.314516	-0.30748	-0.021036	0.918196	0.949223
A_23_P343398	0.112886	0.254404	0.030832	0.132707	0.179166	0.385527	0.05198	-0.127668	-0.093452	-0.05638	0.413623	0.569513
A_24_P941487	0.619073	0.935695	0.458973	0.671247	0.040891	0.222186	0.634978	0.859391	1.02148	0.838615	0.01739	0.138958
A_32_P19752	0.333902	0.94877	0.485507	0.589393	0.085955	0.282925	0.662112	0.534568	0.067842	0.421507	0.144788	0.314018
A_23_P109964	-0.584221	0.542507	-0.562527	-0.201414	0.642467	0.773378	-0.560212	-0.27804	-1.05203	-0.630094	0.108291	0.273088
A_33_P3325355	0.820896	0.467129	0.897333	0.728453	0.031534	0.20597	0.4856	0.201805	0.703304	0.46357	0.085674	0.243025
A_33_P3323048	0.035637	0.223624	0.226145	0.161802	0.124303	0.329874	0.523375	0.738924	0.852246	0.704849	0.018216	0.140568
A_23_P54079	0.124496	-0.236462	-0.031148	-0.047705	0.692884	0.808814	-0.624092	-0.770005	-1.09525	-0.829784	0.027028	0.159633
A_33_P3759592	-0.201967	0.035355	-0.169292	-0.111968	0.270636	0.474556	-0.036665	-0.219994	-0.153629	-0.136763	0.125324	0.293052
A_32_P174908	0.13238	-0.055137	-0.433847	-0.118868	0.549419	0.7055	-0.210902	-0.012412	-0.053873	-0.092396	0.265992	0.436998
A_33_P3385376	0.342168	-0.299854	-0.177624	-0.045103	0.840049	0.90267	-0.945252	-0.443415	-0.830156	-0.739608	0.039626	0.179995
A_23_P368896	-0.21751	-0.482975	-0.233909	-0.311465	0.068335	0.260098	-1.87342	-1.7404	-1.80824	-1.80736	0.000451	0.0953
A_24_P244699	0.590332	0.018914	0.083513	0.23092	0.329492	0.52781	0.719589	-0.04118	-0.308027	0.123461	0.727185	0.819675
A_21_P0001786	-0.262099	0.018632	0.295182	0.017238	0.924447	0.954877	0.324518	-0.07193	1.34455	0.532381	0.334232	0.50004
A_23_P68472	-0.103731	-0.116604	-0.049751	-0.090029	0.048044	0.232248	-0.084192	0.014174	-0.12809	-0.066036	0.25698	0.427966
A_33_P3303176	-0.240015	-0.313424	-0.145536	-0.232992	0.040849	0.222122	-0.526482	-0.453237	-0.270071	-0.416596	0.031908	0.168898
A_23_P43412	0.321493	-0.382726	-0.749147	-0.270127	0.48048	0.653682	-0.345629	-0.460569	-1.04622	-0.617474	0.104441	0.268272
A_21_P0012557	-0.585645	-0.854277	-0.767415	-0.735779	0.011373	0.169922	-0.853305	-0.380016	-1.06492	-0.766082	0.063291	0.214415
A_21_P0012071	-0.0181	0.130331	0.149919	0.087383	0.241238	0.446542	0.040969	-0.018149	0.115513	0.046111	0.355395	0.520199
A_33_P3253733	0.108156	0.139328	-0.211616	0.011956	0.924827	0.955126	0.383308	0.087171	0.096479	0.188986	0.191293	0.36393
A_33_P3386835	-0.179015	-0.067697	-0.3025	-0.183071	0.114182	0.317781	-0.332999	-0.335634	-0.532733	-0.400456	0.026213	0.157984
A_23_P71830	-0.511525	-0.27191	-0.805566	-0.529667	0.07541	0.269491	-0.290725	0.071476	-0.078629	-0.099292	0.444394	0.595944
A_23_P154050	-0.187744	-0.106167	-0.000449	-0.09812	0.212045	0.417747	0.159239	0.14461	0.158434	0.154094	0.000948	0.0953
A_23_P49254	-0.254677	0.045599	0.094302	-0.038259	0.759363	0.852508	0.230577	0.066184	0.108286	0.135016	0.111483	0.276784
A_23_P44274	-0.588739	-0.906339	-0.404931	-0.633336	0.049532	0.234634	-0.848461	-0.93706	-1.06456	-0.950029	0.00433	0.0953
A_23_P42507	-0.069374	-0.238758	-0.41103	-0.239721	0.135664	0.341478	-0.25794	-0.38718	-0.430129	-0.358417	0.020214	0.145258
A_23_P10815	0.147291	-0.207299	-0.107758	-0.055922	0.649296	0.778096	0.192143	0.064308	-0.032753	0.074566	0.370754	0.533197
A_23_P349083	-0.11616	-0.24481	-0.446281	-0.269084	0.107329	0.310416	-0.100005	-0.129276	-0.159458	-0.12958	0.017096	0.137904
A_23_P122976	0.170079	-0.264209	-0.051079	-0.048403	0.736649	0.837179	-0.218749	-0.138434	-0.16894	-0.175374	0.017352	0.138793
A_33_P3270941	-0.318012	-0.1333	0.115313	-0.112	0.466463	0.642211	-0.699159	-0.418681	-0.434898	-0.51758	0.029493	0.164314
A_23_P19164	0.051415	0.109263	-0.054987	0.035231	0.540108	0.698882	0.206721	-0.07156	0.329315	0.154825	0.321704	0.488541
A_33_P3268564	-0.746843	-0.934453	-0.651919	-0.777738	0.011201	0.169922	-1.20506	-1.10334	-1.23297	-1.18046	0.001112	0.0953
A_33_P3209346	-0.134201	-0.544167	-0.741229	-0.473199	0.118015	0.322266	-0.850373	-0.468357	-0.356915	-0.558548	0.064694	0.216332
A_23_P22926	-0.3845	-0.547158	-0.455296	-0.462318	0.010214	0.169922	0.108572	-0.299693	-0.304115	-0.165079	0.350991	0.516026
A_23_P99996	0.027052	-0.009382	0.059749	0.025806	0.325372	0.524292	0.165306	0.147689	0.049301	0.120765	0.078894	0.234435
A_21_P0010931	-0.586248	-0.910877	-0.767817	-0.754981	0.015129	0.169922	-0.418239	-0.94313	-0.775177	-0.712182	0.044121	0.187102
A_23_P46315	-0.65239	-0.285118	-0.015478	-0.317662	0.227391	0.432749	-0.143128	-0.361298	-0.334021	-0.279482	0.055342	0.204312
A_21_P0012494	-0.599073	-0.916914	-0.764319	-0.760102	0.014268	0.169922	-0.848586	-0.945682	-1.07401	-0.956094	0.00463	0.0953
A_23_P18641	-0.300434	-0.290352	-0.270518	-0.287101	0.000936	0.169922	-0.091325	0.213665	0.655957	0.259433	0.354286	0.519132
A_23_P156683	0.185655	0.114059	-0.406892	-0.035726	0.865935	0.918805	0.589577	0.719535	1.1279	0.812337	0.037623	0.177293
A_23_P427296	-0.40631	-0.58233	-0.004827	-0.331156	0.192239	0.39885	-0.345857	-0.362272	-0.164017	-0.290715	0.044581	0.187913
A_33_P3237977	-0.621495	-1.08524	-1.28313	-0.996621	0.036593	0.215067	-0.710126	-0.179888	-0.334532	-0.408182	0.122105	0.289212
A_23_P23584	0.850526	0.358069	0.114964	0.441187	0.17829	0.384415	0.034002	-0.04094	-0.719084	-0.242007	0.418669	0.574038
A_23_P311780	0.263668	0.38887	0.48102	0.377853	0.02668	0.195552	0.111534	0.312078	0.481772	0.301795	0.106079	0.270069
A_21_P0009069	1.58304	0.157243	0.308061	0.682782	0.270166	0.473941	-0.456436	0.856305	-1.03052	-0.210216	0.742768	0.831208
A_23_P250874	0.420271	0.134203	0.272819	0.275764	0.079195	0.274169	0.473581	-0.050319	0.166246	0.196503	0.325272	0.491617
A_23_P107612	0.104763	0.792753	0.829442	0.575653	0.134595	0.340391	1.16463	0.742525	1.43959	1.11558	0.031469	0.168076
A_33_P3299619	0.093397	0.24014	0.303324	0.212287	0.076127	0.270404	0.155909	0.195314	0.304178	0.218467	0.038809	0.178731
A_23_P218358	0.446714	-0.161188	0.053202	0.112909	0.590763	0.735955	-0.356268	-0.146486	-0.059556	-0.187437	0.167104	0.338489
A_33_P3385993	-0.293848	-0.367191	-0.2041	-0.28838	0.025716	0.193628	-0.328265	-0.271362	-0.113296	-0.237641	0.066053	0.218085
A_24_P401870	-0.10807	0.264954	0.21316	0.123348	0.401245	0.589783	0.100051	0.12204	0.279746	0.167279	0.097925	0.25964
A_19_P00324604	-0.337715	-0.289205	-0.447977	-0.358299	0.016758	0.170361	-0.614851	-0.231218	-0.62013	-0.488733	0.062934	0.214118
A_33_P3250612	-0.017411	-0.153488	-0.71126	-0.294053	0.300239	0.501154	-0.055664	-0.808233	-0.193872	-0.35259	0.266882	0.437896
A_23_P83835	-0.595469	-0.21763	-0.536135	-0.449745	0.0618	0.250909	-1.03406	-0.408748	-0.581697	-0.674836	0.068558	0.220762
A_24_P129632	0.557047	0.170991	0.130805	0.286281	0.169705	0.375945	-0.140259	-0.01133	-0.224665	-0.125418	0.180557	0.352763
A_33_P3230389	0.043493	0.413737	0.305542	0.254257	0.14681	0.352831	0.617975	0.262985	0.621621	0.500861	0.052032	0.199076
A_23_P160869	-0.216321	0.071841	-0.096821	-0.080433	0.43745	0.618745	-0.389497	-0.028975	0.335777	-0.027565	0.907305	0.942804
A_33_P3383149	-0.929439	0.054371	-0.953968	-0.609679	0.207801	0.413633	1.13493	0.230972	-1.06889	0.099004	0.891196	0.932175
A_24_P264207	0.810583	0.57349	0.877032	0.753702	0.014614	0.169922	1.13585	0.118984	0.417972	0.557601	0.205856	0.378526
A_23_P86002	0.19797	0.092913	0.28883	0.193237	0.07614	0.270404	0.607764	0.326485	0.577314	0.503854	0.029889	0.164856
A_19_P00318202	0.237513	-0.45865	-0.052396	-0.091178	0.695802	0.811113	-0.116763	0.193065	0.545093	0.207132	0.391871	0.550663
A_33_P3249736	0.036256	0.21868	0.337092	0.197343	0.152775	0.358998	0.030679	0.130771	-0.125389	0.01202	0.886696	0.92935
A_33_P3798739	-0.146444	0.084281	0.069507	0.002448	0.976793	0.985851	0.090499	-0.057203	-0.112621	-0.026442	0.705268	0.802795
A_23_P170534	-0.127238	-0.217637	-0.030906	-0.12526	0.145802	0.351901	-0.156695	-0.068067	0.017056	-0.069236	0.301533	0.469125
A_33_P3394203	-0.171394	-0.224868	-0.144372	-0.180211	0.016792	0.170361	0.225454	0.009912	-0.186128	0.016413	0.90282	0.93974
A_23_P303260	-0.084818	-0.456371	-0.147179	-0.229456	0.183857	0.390686	0.164144	-0.078754	0.044308	0.043232	0.600365	0.723282
A_32_P12104	0.26942	0.204357	0.163747	0.212508	0.020336	0.180547	0.147087	-0.026422	0.336192	0.152286	0.283067	0.452439
A_32_P186027	0.001204	-0.314343	0.059626	-0.084505	0.542534	0.700496	-0.159451	-0.185152	0.112432	-0.077391	0.501645	0.643599
A_23_P38813	0.621989	0.785197	0.243843	0.550343	0.075397	0.269491	0.812312	0.589224	0.341717	0.581084	0.050589	0.196877
A_33_P3280646	-0.588007	-0.530319	-0.771148	-0.629824	0.013027	0.169922	-0.853449	-0.932904	-1.06571	-0.950689	0.004215	0.0953
A_19_P00319069	-0.381492	0.274914	-0.258499	-0.121692	0.607195	0.748338	-0.163814	0.315361	-1.07665	-0.308367	0.528915	0.666007
A_33_P3271121	-0.565929	-0.662761	-1.03752	-0.755402	0.03438	0.211082	-0.862429	-0.5979	-0.571843	-0.677391	0.018265	0.140643
A_33_P3262421	0.221344	-0.178834	0.013962	0.018824	0.885561	0.931346	0.113696	-0.163215	0.223745	0.058076	0.664005	0.771544
A_21_P0004343	0.126672	0.025036	0.212826	0.121511	0.154536	0.361058	0.189491	0.060876	0.237554	0.162641	0.091025	0.249718
A_23_P112251	0.018049	-0.553272	-0.354729	-0.296651	0.2185	0.423695	-0.22263	-0.878939	-0.643048	-0.581539	0.093852	0.2535
A_24_P916496	-0.373855	-1.71041	-1.24038	-1.10822	0.105406	0.307689	-1.6654	-2.08135	-1.77844	-1.84173	0.004515	0.0953
A_24_P253780	0.161911	0.708157	0.651251	0.507106	0.099715	0.300603	0.681693	0.428379	0.484805	0.531626	0.020229	0.145258
A_23_P98167	0.198695	1.67151	1.45453	1.10825	0.137153	0.342785	2.03186	1.77398	1.64958	1.81847	0.00381	0.0953
A_23_P39453	0.685525	0.372741	0.541973	0.533413	0.027537	0.197309	0.032631	0.177551	0.031385	0.080522	0.238845	0.41131
A_21_P0007921	-0.222245	0.33384	0.045494	0.052363	0.775297	0.862856	-0.069714	-0.099478	-0.121089	-0.09676	0.02288	0.150968
A_23_P161368	-0.034299	0.714758	0.804596	0.495018	0.203732	0.40997	0.191448	0.666597	0.496262	0.451436	0.083134	0.239888
A_32_P200237	0.091687	0.184601	-0.034343	0.080648	0.331506	0.529615	0.11016	0.097107	-0.072752	0.044838	0.526114	0.663847
A_23_P325606	0.64639	-0.885648	-0.323256	-0.187504	0.71589	0.824203	-0.685874	0.054568	-0.492014	-0.37444	0.233266	0.406199
A_33_P3215906	-0.011825	-0.145678	-0.284744	-0.147415	0.20225	0.408908	-0.353039	-0.223099	0.216349	-0.11993	0.558349	0.689612
A_23_P85164	-0.020954	-0.118658	0.0366	-0.034337	0.527722	0.689721	0.070074	-0.106458	-0.009719	-0.015367	0.791761	0.865866
A_23_P145541	-0.010578	-0.248066	-0.466829	-0.241824	0.207847	0.413699	-0.722068	-0.958254	0.14225	-0.512691	0.265048	0.436078
A_21_P0000598	0.4856	0.215479	0.247187	0.316089	0.065655	0.256272	0.196181	0.033128	0.077791	0.102367	0.170022	0.341752
A_33_P3253583	0.366008	0.469498	0.064585	0.30003	0.132152	0.337932	-0.215828	0.218185	-0.510318	-0.16932	0.507515	0.648659
A_33_P3238941	0.011719	0.050795	-0.257608	-0.065032	0.571441	0.721839	-0.329779	0.088905	-0.213177	-0.15135	0.348899	0.514103
A_24_P276628	0.712577	0.361628	0.38542	0.486542	0.05012	0.235598	0.518836	0.040268	1.01665	0.525251	0.203429	0.37619
A_23_P87500	-0.130571	-0.285452	-0.173022	-0.196349	0.051166	0.23712	0.095608	-0.014174	0.048743	0.043392	0.305693	0.473397
A_23_P316960	-0.974649	-0.720739	-0.38383	-0.693073	0.055895	0.244501	0.617521	0.720348	0.533506	0.623792	0.007418	0.106014
A_23_P26865	0.089475	0.411025	-0.140162	0.120113	0.530791	0.692252	0.832076	0.564251	0.923538	0.773288	0.018886	0.142333
A_19_P00321795	0.951291	0.558874	0.677517	0.729227	0.024461	0.190938	0.296176	-0.02931	0.244536	0.170467	0.233489	0.406319
A_33_P3359268	0.236603	0.058455	0.12062	0.138559	0.117457	0.321665	0.12191	0.03828	0.107545	0.089245	0.074463	0.228611
A_23_P201731	-0.18144	-0.255339	-0.41544	-0.284073	0.05433	0.242317	0.246285	-0.214687	-0.010904	0.006898	0.963452	0.97837
A_33_P3305243	-0.292123	0.070722	-0.003883	-0.075095	0.567287	0.718395	-0.514534	0.074848	0.217234	-0.074151	0.772082	0.852323
A_33_P3402694	0.212366	-0.07078	0.344272	0.161953	0.316909	0.51675	0.034978	0.114243	0.246014	0.131745	0.165646	0.33673
A_21_P0004712	0.027424	-0.085725	0.161622	0.03444	0.677545	0.798032	-0.359414	-0.931255	-0.934872	-0.741847	0.060476	0.210858
A_33_P3283061	-0.261713	-0.321166	-0.196351	-0.259743	0.018718	0.175372	-0.281669	-0.088485	-0.129804	-0.166652	0.105001	0.268862
A_23_P206856	0.553768	0.261567	0.420929	0.412088	0.039539	0.220399	0.127179	-0.101269	0.039082	0.021664	0.775585	0.854551
A_21_P0011276	0.160282	1.06438	0.151182	0.458613	0.269196	0.472766	1.29082	0.803277	0.685789	0.926627	0.037711	0.177373
A_33_P3279600	-1.23493	-0.359451	-0.733137	-0.77584	0.092311	0.291577	-0.680143	-0.098647	-1.0754	-0.618063	0.1612	0.331946
A_23_P50250	-0.720528	-0.246432	-0.65414	-0.540367	0.067681	0.258947	-0.047395	0.035977	-0.074787	-0.028735	0.479226	0.62543
A_21_P0007851	0.225777	0.135503	0.096595	0.152625	0.05748	0.246317	0.096639	-0.140315	-0.002183	-0.015286	0.844609	0.901318
A_33_P3291454	-0.137758	-0.154221	-0.027178	-0.106386	0.116516	0.320351	-0.143502	-0.13666	-0.020361	-0.100174	0.12901	0.297204
A_21_P0010364	-0.059269	-0.000551	0.103708	0.014629	0.787872	0.870557	-0.500049	-0.237723	-0.309887	-0.349219	0.046705	0.191124
A_21_P0010487	0.842122	0.24296	-0.242483	0.280866	0.465056	0.641567	-0.204894	0.210939	-0.551815	-0.181923	0.496066	0.63886
A_33_P3217689	0.036029	-0.026948	-1.75023	-0.580383	0.425835	0.610156	-1.73819	-0.225758	-1.36202	-1.10866	0.134933	0.303791
A_21_P0013507	0.190895	0.29846	-0.467547	0.007269	0.978537	0.986938	-0.578643	0.977404	-0.065501	0.111087	0.830885	0.891983
A_33_P3279009	-0.601294	-0.26727	-0.626535	-0.498367	0.04996	0.235381	-0.430814	0.19858	0.029319	-0.067638	0.753509	0.838852
A_23_P315206	0.190909	-0.505454	-0.136658	-0.150401	0.532581	0.693452	-0.357145	-0.530842	-0.604838	-0.497609	0.021077	0.147172
A_23_P34183	-0.582035	-0.889969	-0.761587	-0.74453	0.014083	0.169922	-0.860229	-0.926974	-1.06725	-0.951484	0.004086	0.0953
A_23_P411806	0.202551	0.512856	0.291987	0.335798	0.067833	0.259244	0.75069	0.490108	1.04403	0.761611	0.041411	0.183028
A_23_P404678	0.453086	-0.453223	0.011095	0.003653	0.99013	0.994089	-0.377953	-0.765569	-0.479118	-0.54088	0.043101	0.185141
A_23_P319466	-0.579777	-0.912435	-0.761206	-0.751139	0.015997	0.169922	-0.859917	-0.858321	-1.04902	-0.922419	0.004676	0.0953
A_21_P0005211	-0.341332	-0.895478	-0.764565	-0.667125	0.057469	0.246317	-0.50305	-0.933003	-1.06738	-0.834478	0.039169	0.179205
A_23_P103104	-0.289815	-0.079165	-0.114116	-0.161032	0.132121	0.337932	0.265897	0.004269	-0.097927	0.057413	0.649095	0.760238
A_32_P82111	0.242626	0.191013	0.083758	0.172466	0.06636	0.256995	-0.014941	0.020414	0.125269	0.043581	0.409349	0.56595
A_33_P3359223	-0.145159	-0.09757	0.086737	-0.051997	0.538687	0.697739	-0.234678	0.01479	0.065436	-0.051484	0.634655	0.74904
A_33_P3343996	0.294922	0.083687	0.638329	0.338979	0.170872	0.377407	0.599005	0.212828	0.538838	0.450224	0.064231	0.215745
A_24_P100742	-0.63837	-0.718352	-0.831241	-0.729321	0.005833	0.169922	-0.390002	-0.321388	-0.496327	-0.402573	0.015607	0.134165
A_23_P96965	0.618614	0.270442	0.434335	0.44113	0.048242	0.232612	0.576785	0.084706	0.724797	0.462096	0.139526	0.308536
A_33_P3408177	-0.048099	0.170227	0.032639	0.051589	0.503248	0.671393	0.107413	0.043467	0.044394	0.065091	0.091439	0.250213
A_23_P107724	0.234314	0.251571	-1.27277	-0.262294	0.655406	0.782241	0.225717	-0.395796	-0.744214	-0.304764	0.395074	0.553543
A_23_P133279	0.304795	-0.393991	-0.306111	-0.131769	0.609638	0.750053	-0.224471	-0.357609	-0.363524	-0.315201	0.02012	0.14504
A_33_P3748769	-0.585053	0.394058	-0.024169	-0.071721	0.823994	0.892224	1.84966	1.51248	0.230002	1.19738	0.135995	0.304829
A_33_P3372069	-0.418573	-0.136437	-1.11184	-0.555617	0.195239	0.401878	-0.611283	0.374682	-0.464513	-0.233705	0.526175	0.6639
A_23_P142830	-0.489685	-0.601404	-0.071618	-0.387569	0.138102	0.343899	-0.216438	-0.377363	-0.37051	-0.321437	0.025689	0.156987
A_23_P13713	0.684301	0.481062	0.494147	0.55317	0.013804	0.169922	-0.248537	0.154411	-0.169236	-0.087788	0.550161	0.682938
A_21_P0007249	0.21413	0.082263	-0.128907	0.055829	0.632504	0.76656	-0.113255	0.163471	-0.332892	-0.094225	0.579126	0.70652
A_33_P3233620	-0.220684	-0.013905	0.254898	0.00677	0.965253	0.979124	0.085789	-0.320048	0.262129	0.00929	0.961915	0.977446
A_23_P102607	-0.313442	0.162251	0.133333	-0.005953	0.972672	0.983531	0.100036	0.159117	0.420083	0.226412	0.147878	0.317744
A_23_P501435	0.682838	0.565686	0.320795	0.523107	0.039148	0.219902	0.464288	0.318498	0.531813	0.438199	0.020016	0.144905
A_21_P0012669	0.51989	0.241081	0.431063	0.397345	0.040261	0.221525	0.007228	-0.065182	0.02243	-0.011841	0.704097	0.801968
A_33_P3333642	0.063044	0.172079	-0.006306	0.076273	0.279566	0.48299	0.062929	0.175197	0.250821	0.162982	0.096239	0.257011
A_23_P95879	0.078496	-0.107168	-0.003642	-0.010771	0.85961	0.914636	0.195759	-0.222846	-0.013984	-0.01369	0.920147	0.950636
A_33_P3303016	-0.081612	-0.098542	0.06598	-0.038058	0.542105	0.700227	0.014965	0.005072	-0.204427	-0.061463	0.480787	0.626727
A_21_P0012822	0.37935	0.437962	0.023626	0.280312	0.162749	0.369668	-0.388395	-0.378177	-0.503993	-0.423522	0.008952	0.112567
A_33_P3335800	0.240977	0.076177	0.327979	0.215044	0.100443	0.301502	0.163614	0.519478	0.270456	0.317849	0.094655	0.254657
A_23_P74668	-0.027722	-0.080481	0.0026	-0.035201	0.284066	0.486279	-0.104636	0.023885	-0.186277	-0.089009	0.282884	0.452316
A_23_P2601	-0.413763	-0.445466	-0.151804	-0.337011	0.0685	0.260377	0.207184	-0.139	0.508633	0.192272	0.412164	0.568076
A_33_P3380992	0.720144	0.161837	0.191561	0.357847	0.187197	0.393726	0.29331	-0.131262	-0.092465	0.023194	0.879856	0.924863
A_23_P355364	-0.254497	-0.329774	-0.356117	-0.313463	0.009303	0.169922	0.09758	0.021658	0.238572	0.11927	0.201355	0.374003
A_24_P940803	0.018002	-0.390778	-0.361642	-0.244806	0.20409	0.410253	-0.090616	-0.001253	-0.067424	-0.053098	0.1858	0.358541
A_19_P00322435	-0.173445	0.745624	0.706329	0.426169	0.291336	0.49322	0.697783	0.532158	-0.299207	0.310245	0.420422	0.575633
A_33_P3222761	0.106345	-0.108179	0.103238	0.033801	0.68094	0.800301	-0.294509	-0.092342	-0.274991	-0.220614	0.075632	0.230485
A_23_P90143	0.195799	-0.056077	0.135404	0.091708	0.350526	0.546176	0.086337	-0.070377	-0.18154	-0.055194	0.551158	0.683723
A_21_P0006105	-0.583934	0.184118	-0.009258	-0.136358	0.614303	0.753662	-0.7885	-0.21834	0.310631	-0.23207	0.540702	0.675163
A_33_P3413168	0.122383	0.145118	0.104422	0.123974	0.0089	0.169922	0.291883	-0.084399	0.212905	0.140129	0.345806	0.511191
A_24_P156388	0.232191	0.175602	0.116042	0.174612	0.034958	0.212247	0.461319	0.306059	-0.180388	0.195663	0.417959	0.573386
A_33_P3340732	-0.098039	-0.309201	0.031515	-0.125242	0.33438	0.532095	-0.221944	0.163323	-0.759096	-0.272572	0.415392	0.571168
A_33_P3549874	-0.199131	-0.159065	-0.216565	-0.191587	0.007802	0.169922	0.133684	-0.030143	0.033268	0.045603	0.439891	0.59248
A_19_P00808668	0.265732	-0.119568	0.076242	0.074135	0.573687	0.723555	0.04094	-0.054525	-0.346171	-0.119919	0.411303	0.567461
A_33_P3223378	-0.402059	-0.913564	-0.761045	-0.692223	0.044775	0.226456	-0.854826	-0.911361	-1.07223	-0.94614	0.004704	0.0953
A_33_P3420020	0.208713	0.098772	-0.371894	-0.021469	0.915051	0.948828	-1.47971	-0.614027	-0.4033	-0.832346	0.12734	0.295399
A_24_P394940	0.006437	-0.453682	-0.451599	-0.299614	0.189352	0.39607	-0.190078	-0.524767	0.158573	-0.185424	0.44648	0.59757
A_33_P3262742	-1.03201	0.250574	-0.014348	-0.265263	0.567413	0.718498	-0.78919	0.391551	0.246602	-0.050346	0.904682	0.941134
A_23_P157007	0.359859	0.32007	0.021465	0.233798	0.159999	0.366861	0.182631	-0.00225	-0.068131	0.037417	0.667547	0.774169
A_23_P1431	0.165033	0.14141	-0.081944	0.074833	0.441958	0.622708	0.546272	0.449343	0.58872	0.528112	0.006045	0.099635
A_24_P277295	0.295295	0.945907	0.896915	0.712706	0.076404	0.270748	1.63031	1.296	1.30196	1.40942	0.006086	0.099923
A_33_P3296497	-0.306505	0.053128	-0.058499	-0.103959	0.431136	0.613787	-0.018806	-0.10606	-0.102934	-0.075933	0.117248	0.283657
A_23_P26511	-0.555152	-1.10843	-0.195378	-0.619654	0.144793	0.350862	-0.890691	-1.04486	-0.67616	-0.870569	0.014748	0.132307
A_33_P3319765	0.274308	0.102341	0.683724	0.353458	0.176889	0.38313	0.313611	-0.065127	-0.091619	0.052288	0.72815	0.820385
A_24_P46953	0.218133	0.20014	0.689806	0.36936	0.147735	0.353607	0.136298	0.161359	0.930127	0.409261	0.256809	0.427828
A_33_P3378256	-0.587718	-1.20305	-0.761559	-0.850775	0.04335	0.224566	-0.8684	-0.942187	-0.846798	-0.885795	0.001061	0.0953
A_21_P0002739	-0.029775	0.010752	0.065234	0.015404	0.632047	0.766267	-0.301353	-0.105429	-0.118856	-0.175213	0.109175	0.274097
A_23_P426989	-0.05656	-0.20792	-0.325091	-0.196523	0.127248	0.332702	-0.15617	-0.275036	-0.454633	-0.29528	0.076537	0.231674
A_32_P75661	0.123406	0.034643	0.202712	0.120253	0.131551	0.337446	0.28501	0.068832	0.222673	0.192172	0.09594	0.256462
A_33_P3351371	-0.13898	-1.17183	-0.372954	-0.561255	0.214496	0.419929	-0.247039	0.076172	0.470129	0.099754	0.677962	0.782299
A_33_P3525377	0.74024	0.128279	0.560965	0.476495	0.119759	0.32398	0.419921	-0.189633	0.651636	0.293974	0.361991	0.525853
A_23_P51039	-0.445598	-0.156777	-0.196094	-0.266157	0.098663	0.299072	-0.043782	0.317557	-0.324659	-0.016961	0.93561	0.960846
A_24_P3461	0.026495	-0.447851	0.013293	-0.136021	0.475092	0.649571	-0.330223	-0.879526	-0.349866	-0.519872	0.101807	0.264585
A_21_P0008446	-0.607984	-0.51574	-0.032117	-0.385281	0.163661	0.370242	-0.475177	0.483732	0.742925	0.250493	0.568655	0.697857
A_23_P406424	0.056833	-0.206736	-0.028961	-0.059621	0.522691	0.686027	0.186288	-0.022144	0.105767	0.08997	0.276409	0.44653
A_24_P237936	-0.245921	0.048411	-0.089557	-0.095689	0.3773	0.569279	0.00841	0.038755	0.213316	0.086827	0.306869	0.474254
A_33_P3645888	-0.273074	-0.174533	0.224581	-0.074342	0.673431	0.794826	0.509158	0.301705	0.346735	0.385866	0.025637	0.156916
A_33_P3303945	-0.59196	-0.915963	-0.005375	-0.504433	0.198887	0.405616	-0.860537	0.330979	-1.00228	-0.510611	0.350585	0.515642
A_24_P85258	-0.335248	0.17585	0.174591	0.005065	0.978958	0.987114	-0.190246	-0.113908	0.021966	-0.094063	0.268838	0.439648
A_19_P00812562	0.018916	0.138706	0.072383	0.076668	0.15738	0.363947	-0.195404	0.004423	-0.248338	-0.14644	0.197411	0.370423
A_33_P3313215	0.137012	0.268249	0.429189	0.27815	0.081189	0.27698	0.415127	-0.453287	0.084807	0.015549	0.956595	0.973833
A_33_P3374010	0.259348	0.189593	0.827968	0.425636	0.169895	0.37622	0.779186	0.377146	0.719409	0.625247	0.037861	0.177569
A_32_P147078	-0.065094	-0.085256	-0.072345	-0.074231	0.00625	0.169922	-0.040863	-0.239987	-0.181372	-0.154074	0.120937	0.287846
A_33_P3296975	-0.317332	-0.314762	-0.168634	-0.266909	0.032268	0.207513	-0.377089	0.034821	-0.214821	-0.185696	0.261255	0.432372
A_24_P257336	1.00831	0.110259	-0.168066	0.316834	0.466252	0.642029	-0.340108	0.783011	0.283644	0.242183	0.533699	0.670035
A_33_P3329834	0.34001	-0.124094	-0.068291	0.049208	0.768603	0.858435	0.150103	0.013697	0.387279	0.183693	0.234399	0.406951
A_33_P3270059	-0.579884	-0.86642	-0.611308	-0.685871	0.017053	0.170808	-0.853303	-0.029238	-1.06452	-0.649019	0.176227	0.347928
A_24_P358381	0.560806	0.002586	0.317579	0.293657	0.210803	0.416484	0.030698	-0.462572	-0.589712	-0.340529	0.213705	0.387388
A_33_P3349265	-0.022654	0.31506	0.167105	0.15317	0.257597	0.462367	-0.09692	0.121525	0.174525	0.066377	0.508077	0.649074
A_23_P93360	-0.23921	-0.084896	-0.157278	-0.160461	0.069249	0.261151	0.053511	-0.049513	-0.246182	-0.080728	0.455404	0.605372
A_23_P64854	0.374542	0.265378	0.898655	0.512859	0.119716	0.323913	1.39571	-0.195068	0.407646	0.536095	0.367066	0.530277
A_21_P0004608	-0.847646	-0.826574	-0.704228	-0.792816	0.003165	0.169922	-0.286563	-0.451288	-1.10139	-0.61308	0.132637	0.301256
A_23_P146146	-0.259641	-0.790892	0.595213	-0.151773	0.743114	0.84162	-0.197785	-1.07355	-0.031584	-0.434307	0.311182	0.478585
A_32_P225604	-0.032572	-0.35133	-0.214677	-0.199526	0.163248	0.370098	-0.133114	-0.634468	-0.161288	-0.309623	0.197233	0.370191
A_33_P3308914	-0.03826	-0.121416	0.218597	0.01964	0.865521	0.918648	-0.069738	-0.32749	0.055962	-0.113756	0.419606	0.574885
A_23_P67971	0.30346	0.075399	0.045523	0.141461	0.224588	0.430093	0.433858	-0.106233	0.030445	0.119357	0.538247	0.6733
A_23_P26024	0.21488	0.134698	-0.037198	0.104127	0.29638	0.497649	-0.054455	0.095125	0.184025	0.074898	0.394347	0.552981
A_33_P3241095	-0.114703	-0.204053	-2.00162	-0.773457	0.335237	0.532989	-0.737779	-0.21969	-0.780952	-0.579474	0.084712	0.241697
A_23_P211244	0.180967	0.094223	-0.177362	0.032609	0.791075	0.87284	0.224476	-0.086077	-0.11145	0.008983	0.941284	0.964296
A_21_P0011119	0.021185	0.47941	-0.116409	0.128062	0.550806	0.706408	0.572268	0.2635	0.88014	0.57197	0.08473	0.241727
A_23_P54918	1.2393	0.165591	0.877997	0.760962	0.137303	0.342906	-0.84637	-0.407652	-0.56699	-0.607004	0.041838	0.183515
A_23_P32308	-0.191326	-0.701467	1.40139	0.169532	0.81401	0.88629	0.063884	0.121486	1.21835	0.467906	0.338988	0.504705
A_21_P0014037	0.086382	0.219024	0.074466	0.126624	0.111847	0.315532	0.047587	0.196468	0.219515	0.154523	0.103118	0.266572
A_33_P3335621	-1.1744	-1.36457	-0.94855	-1.16251	0.01053	0.169922	0.091422	-0.248069	0.526552	0.123302	0.637532	0.7514
A_33_P3292402	0.105903	0.174883	0.275188	0.185325	0.063683	0.253268	0.073726	0.030537	0.235943	0.113402	0.211403	0.384825
A_23_P105651	0.097169	0.294816	0.077283	0.156423	0.153052	0.359383	0.186866	-0.134735	-0.281075	-0.076314	0.636289	0.750297
A_21_P0002923	-0.017196	-0.183646	-0.196801	-0.132548	0.148843	0.355071	-0.145993	-0.253325	-0.289575	-0.229631	0.033482	0.171901
A_33_P3347147	0.262712	0.475494	-0.070175	0.222677	0.295877	0.497052	0.314331	0.34539	0.216522	0.292081	0.017218	0.138232
A_23_P351734	-0.028919	-0.487155	-0.333107	-0.28306	0.170237	0.376635	-0.62313	-0.494499	-0.837371	-0.651667	0.022748	0.150858
A_33_P3409210	-0.189783	-0.254385	-0.194312	-0.212827	0.009435	0.169922	0.003821	-0.163552	-0.343152	-0.167628	0.236257	0.40887
A_24_P472007	0.484803	-0.346045	0.156782	0.098513	0.722969	0.828793	-1.07458	0.034082	-0.26716	-0.435885	0.3185	0.485416
A_24_P403417	-0.873861	-0.912493	-0.753558	-0.846637	0.00318	0.169922	-0.698658	-0.894617	-0.971947	-0.855074	0.008926	0.112514
A_23_P95130	0.485153	0.71533	0.237284	0.479256	0.073877	0.267253	0.657004	0.706519	0.35928	0.574268	0.033857	0.172587
A_23_P301053	-0.2629	-0.222262	-0.337471	-0.274211	0.014801	0.169922	-0.329441	-0.18973	0.305784	-0.071129	0.747484	0.834805
A_33_P3229472	-0.508354	-0.554312	-0.660035	-0.574234	0.00606	0.169922	0.034504	-0.133754	0.061205	-0.012682	0.854617	0.907793
A_23_P205489	0.350624	-0.008148	0.980183	0.440886	0.266466	0.4704	0.115128	0.677957	0.170523	0.321203	0.214754	0.388273
A_21_P0014446	0.360103	0.259314	0.189196	0.269537	0.032236	0.207483	0.740382	-0.046246	0.458715	0.384284	0.236869	0.409448
A_21_P0003464	-0.02389	-0.319635	-0.763738	-0.369088	0.228177	0.433619	-0.864784	-0.278519	-1.04324	-0.728849	0.08746	0.245388
A_23_P81760	0.386793	0.376297	0.085484	0.282858	0.103304	0.305116	0.511787	0.242644	0.408918	0.387783	0.038537	0.178437
A_33_P3542886	-0.07591	-0.070246	-0.001892	-0.049349	0.173692	0.379941	-0.237478	-0.222372	-0.068762	-0.176204	0.082194	0.23881
A_23_P22214	-0.277801	-0.826478	-0.89653	-0.666937	0.076311	0.270669	-0.600981	-0.456101	-0.516317	-0.524466	0.006358	0.101165
A_23_P151710	0.049971	-0.048778	1.43701	0.4794	0.422852	0.607699	0.689278	1.13538	0.804795	0.876483	0.022478	0.150161
A_33_P3298173	0.157197	-0.005243	0.244772	0.132242	0.212752	0.418379	0.189296	0.211637	-0.013871	0.129021	0.21391	0.38747
A_23_P300781	0.1719	0.241247	0.019348	0.144165	0.15885	0.365665	0.124392	0.306791	0.190995	0.207393	0.060128	0.210484
A_24_P44992	-0.583384	-0.898447	-0.763541	-0.748458	0.014544	0.169922	-0.862181	-1.39668	-1.0678	-1.10889	0.019141	0.142982
A_33_P3294986	-0.137609	-0.329045	-0.385517	-0.284057	0.063204	0.252421	-0.110224	-0.058946	-0.272498	-0.147223	0.149439	0.319533
A_21_P0002086	0.012062	0.274076	0.666192	0.317443	0.236847	0.442024	0.318448	0.01207	0.369112	0.23321	0.17167	0.343471
A_23_P343808	-0.108615	-0.120111	-0.566786	-0.265171	0.220838	0.425904	-0.563042	0.098856	0.373681	-0.030168	0.92349	0.952681
A_23_P346093	0.036052	0.178377	0.197057	0.137162	0.114313	0.317858	0.109076	0.11909	-0.013231	0.071645	0.234158	0.406841
A_24_P67395	0.431299	0.236951	0.460863	0.376371	0.0331	0.208805	1.01279	0.16219	0.144237	0.43974	0.264665	0.435721
A_24_P380311	-0.371988	0.144373	-0.119705	-0.115773	0.518652	0.683241	-0.445152	-0.253779	0.419311	-0.093207	0.756173	0.840916
A_23_P62588	0.015056	0.156452	0.401332	0.190947	0.232668	0.437803	0.196069	0.170055	0.326127	0.23075	0.041091	0.182431
A_21_P0009542	0.01538	1.1138	-0.833817	0.098456	0.877441	0.926135	0.015828	0.167604	-0.581705	-0.132758	0.62029	0.738464
A_32_P31618	-0.931369	-0.778514	-1.00335	-0.90441	0.005329	0.169922	-0.433273	-0.565472	-0.717482	-0.572076	0.019985	0.144905
A_33_P3251672	0.114178	-0.209663	-0.035844	-0.043776	0.685919	0.804056	-0.370399	-0.666285	-0.656589	-0.564424	0.028317	0.161871
A_23_P158318	0.966822	0.673812	0.618698	0.753111	0.019964	0.17967	0.674864	0.847506	0.534614	0.685661	0.016973	0.137554
A_23_P2674	-0.283975	-0.124796	-0.758037	-0.388936	0.17751	0.383823	0.39346	0.644421	-1.07091	-0.011011	0.985445	0.991352
A_33_P3362005	-0.396467	-0.165922	-0.620372	-0.394254	0.095185	0.294874	-0.01881	0.784398	-1.07001	-0.101473	0.86754	0.916197
A_23_P302060	-0.0441	-0.35199	0.108282	-0.095936	0.551992	0.707081	0.170943	-0.552009	0.75499	0.124641	0.772934	0.852961
A_33_P3306545	0.138769	-0.358603	-0.113776	-0.111203	0.519672	0.68386	0.030333	-0.335239	0.284239	-0.006889	0.972915	0.983625
A_23_P41908	0.121283	-0.092278	0.417697	0.148901	0.419958	0.605894	-0.582933	-0.424	0.340551	-0.222127	0.517404	0.657071
A_21_P0002809	0.442709	0.178294	0.026964	0.215989	0.217396	0.422415	0.805054	0.144728	0.043385	0.331056	0.299965	0.467786
A_23_P12874	0.03097	-0.11722	0.071865	-0.004795	0.941076	0.965152	0.023829	-0.382219	0.340021	-0.006123	0.979291	0.987599
A_33_P3380932	-0.628471	-0.155542	-0.619362	-0.467792	0.095694	0.295549	-0.259558	0.45373	0.541945	0.245372	0.435563	0.588852
A_21_P0014558	-0.008883	-0.232116	-0.27154	-0.170846	0.171893	0.378343	-0.224767	-0.273622	-0.346411	-0.2816	0.015388	0.133709
A_23_P365149	0.469525	0.137532	0.411556	0.339538	0.080141	0.275304	0.497502	0.036022	0.128349	0.220625	0.258071	0.429094
A_23_P8311	-0.347057	-0.067174	-0.403706	-0.272646	0.119947	0.324206	-0.456317	0.036757	0.008914	-0.136882	0.48221	0.627781
A_23_P92730	0.314621	-0.006608	-0.05854	0.083158	0.550021	0.705877	0.026205	-0.901711	-0.722033	-0.532513	0.20176	0.374472
A_33_P3228573	0.324848	0.881299	0.732376	0.646174	0.060315	0.249365	0.774179	0.900854	1.03562	0.903552	0.006907	0.103726
A_23_P96497	-0.173297	-0.151736	-0.395076	-0.240037	0.090886	0.289235	-0.081987	-0.226715	-0.456965	-0.255222	0.144394	0.313604
A_33_P3381684	-0.049545	0.140153	0.499473	0.196694	0.346253	0.542648	0.189937	0.347873	0.259844	0.265885	0.028285	0.16185
A_23_P50517	0.247448	0.323786	0.765363	0.445532	0.110031	0.313222	1.51546	0.750576	-0.648503	0.539179	0.484392	0.629604
A_24_P330518	-0.633343	-1.36827	-0.230677	-0.744096	0.155035	0.361605	0.89638	-0.37749	0.620154	0.379682	0.42989	0.583927
A_32_P315178	-0.58134	-0.900902	-0.766417	-0.749553	0.014932	0.169922	-0.856004	-0.933069	-1.06466	-0.951246	0.004076	0.0953
A_33_P3215028	-0.179362	-0.327248	-0.075795	-0.194135	0.11698	0.320847	0.110796	-0.075626	0.16688	0.06735	0.455177	0.605187
A_32_P381593	0.106459	-0.01993	-0.148421	-0.020631	0.805518	0.881586	-0.03213	-0.205741	0.244666	0.002265	0.98779	0.992738
A_24_P285055	-0.585932	-1.09078	-0.752339	-0.809684	0.032043	0.20729	-0.295295	0.307262	-1.04804	-0.345356	0.471281	0.618652
A_33_P3374324	-0.017486	-0.480549	-0.650751	-0.382928	0.180302	0.386652	-0.018567	-0.167539	-0.101742	-0.095949	0.155927	0.326253
A_24_P158421	0.222545	0.481884	0.457745	0.387391	0.042694	0.223524	0.826307	0.461899	0.663709	0.650638	0.025252	0.156296
A_23_P59613	-0.337721	-0.233677	-0.254266	-0.275221	0.013097	0.169922	-0.432736	-0.361098	-0.310919	-0.368251	0.009088	0.11278
A_21_P0012731	-0.4796	-0.912111	-0.767641	-0.719784	0.029807	0.201742	-0.859733	-0.94453	-1.07079	-0.958349	0.004069	0.0953
A_21_P0009152	-0.498056	-0.442103	-0.168873	-0.369677	0.06804	0.259538	-0.262315	-0.061867	0.268246	-0.018645	0.91507	0.947243
A_23_P216920	0.392425	-0.591301	-0.17887	-0.125916	0.702006	0.815558	-0.663101	-1.02188	-0.47743	-0.720804	0.045797	0.189767
A_21_P0005161	0.134141	0.264798	0.110948	0.169962	0.071032	0.263258	0.259035	0.430931	0.283907	0.324625	0.02623	0.158012
A_23_P142424	0.226944	0.600993	0.578304	0.468747	0.060708	0.24969	1.19412	0.650824	0.608292	0.817745	0.049286	0.195027
A_33_P3361287	0.221474	0.248465	-0.188817	0.093707	0.575862	0.725043	0.368849	0.195002	0.355926	0.306593	0.031694	0.168561
A_23_P67847	0.505972	-0.189886	-0.513415	-0.065776	0.847164	0.906928	-0.04162	0.978302	-0.143076	0.264535	0.536989	0.672538
A_33_P3220857	-0.027294	0.008971	-0.297836	-0.105386	0.389963	0.580623	-0.182433	-0.153184	-0.473863	-0.269827	0.118817	0.285614
A_24_P338145	0.103907	-0.113571	0.029796	0.00671	0.925871	0.955857	-0.005453	-0.294097	-0.175692	-0.158414	0.199175	0.371898
A_23_P64721	-0.058851	-0.10783	-0.177382	-0.114687	0.079352	0.274378	0.072958	-0.236826	0.124799	-0.013023	0.918704	0.949604
A_33_P3250055	-0.345567	-0.340813	-0.136627	-0.274336	0.057625	0.246354	-0.600232	-0.405939	-0.603279	-0.536483	0.014485	0.131393
A_24_P237036	0.200838	0.478414	0.447468	0.375573	0.050568	0.236488	0.364761	0.271881	0.72719	0.454611	0.082031	0.238596
A_23_P82959	-0.403976	-0.346239	0.020242	-0.243324	0.208449	0.414272	-0.421661	-0.468448	-0.465385	-0.451831	0.001117	0.0953
A_24_P392060	0.103616	-0.060184	-0.001911	0.01384	0.799971	0.878378	0.36556	-0.030815	-0.028982	0.101921	0.520293	0.659224
A_23_P26386	-0.040877	-0.00807	0.033015	-0.005311	0.826971	0.894147	0.22036	0.242439	0.087592	0.183464	0.062983	0.214118
A_23_P36985	-0.457273	0.754672	-0.757135	-0.153245	0.771715	0.860379	0.250723	0.29975	-0.784786	-0.078104	0.845693	0.902025
A_23_P14273	-0.911178	-1.08199	-0.953084	-0.982083	0.002728	0.169922	1.02973	0.453106	0.335358	0.606066	0.105796	0.269629
A_24_P922252	0.5602	-0.437659	-0.081731	0.013603	0.967073	0.980303	1.34941	-0.035053	0.664181	0.659513	0.240697	0.41288
A_33_P3317005	-0.763327	-0.916915	-0.534457	-0.738233	0.021913	0.184644	-0.865923	-0.650038	-0.67236	-0.72944	0.008715	0.111452
A_33_P3372451	-0.040016	-0.231884	-0.254986	-0.175629	0.123277	0.328513	-0.146334	-0.268248	-0.518984	-0.311188	0.105044	0.268872
A_23_P102258	0.258686	0.132727	0.235351	0.208921	0.032623	0.208053	0.38236	0.064203	0.065349	0.170637	0.248305	0.419928
A_33_P3273118	0.199645	0.000871	0.223662	0.141393	0.18314	0.389986	-0.094374	0.038291	0.230366	0.058094	0.600507	0.7233
A_24_P850428	0.046137	-0.262918	0.051395	-0.055129	0.648741	0.77773	0.193834	-0.067435	-0.01506	0.037113	0.687623	0.78959
A_33_P3317589	-0.186337	0.27793	0.178905	0.090166	0.588411	0.734155	0.108389	0.143232	-0.135074	0.038849	0.700594	0.799319
A_21_P0013934	0.027123	0.146184	0.154301	0.109203	0.117284	0.321327	-0.041046	0.210002	0.080947	0.083301	0.36933	0.531954
A_23_P376088	-0.174953	-0.066145	0.053087	-0.06267	0.441704	0.622474	-0.267353	-0.069532	-0.107476	-0.148121	0.134491	0.303326
A_32_P99432	0.48251	0.44352	0.432787	0.452939	0.001111	0.169922	0.100859	-0.04085	0.002102	0.020704	0.67052	0.776591
A_21_P0000196	-0.588278	-0.901408	-0.764438	-0.751375	0.014238	0.169922	-1.06921	-0.937926	-1.07174	-1.02629	0.001849	0.0953
A_23_P315789	0.003706	0.139068	-0.719063	-0.192096	0.54571	0.702741	-0.334956	0.357583	-0.982492	-0.319955	0.495231	0.638145
A_23_P117261	-0.17305	0.09272	0.010043	-0.023429	0.793569	0.87435	0.014168	-0.059476	0.205341	0.053344	0.568751	0.697892
A_33_P3216227	-0.506556	-0.316987	-0.287697	-0.370413	0.032624	0.208053	0.137968	-0.28371	0.091331	-0.018137	0.904352	0.940905
A_33_P3312534	-0.106304	-0.679869	1.11689	0.110238	0.854452	0.911453	0.442183	0.131595	0.201798	0.258525	0.110761	0.275975
A_23_P154256	0.053516	0.280416	0.106728	0.146887	0.165236	0.371796	0.4057	0.190792	0.172449	0.256314	0.075775	0.230652
A_21_P0008127	0.530074	-0.496173	0.268307	0.100736	0.774589	0.862436	-0.220178	-0.055582	1.48199	0.402076	0.535501	0.671194
A_24_P170726	-0.446936	-0.308037	-0.366443	-0.373806	0.011405	0.169922	-0.277875	0.08205	-0.032334	-0.076053	0.548157	0.681345
A_33_P3385417	-0.270975	-0.173406	-0.064152	-0.169511	0.104992	0.307187	-0.111374	0.031104	0.20525	0.04166	0.693705	0.794387
A_33_P3400823	0.317091	-0.594105	0.25808	-0.006312	0.984841	0.990612	0.252566	0.489829	-0.338306	0.134696	0.639223	0.752877
A_21_P0012499	-0.590682	-0.90669	-0.760797	-0.752723	0.014399	0.169922	-0.846457	-0.933504	-1.06331	-0.947757	0.00439	0.0953
A_24_P223874	-0.534619	0.113252	0.368113	-0.017751	0.953337	0.972475	0.107139	-0.222408	-0.272092	-0.12912	0.391272	0.550329
A_23_P163025	-0.316231	-0.612098	-0.077158	-0.335162	0.162634	0.36956	0.597074	0.188694	0.63837	0.474713	0.080504	0.236551
A_33_P3409620	-0.099859	0.050081	0.025371	-0.008136	0.876992	0.925829	0.224739	0.411176	0.435556	0.357157	0.03304	0.170971
A_21_P0003333	-0.151073	-0.073844	0.473023	0.082702	0.714667	0.823308	0.507047	0.109134	0.698847	0.438343	0.127604	0.295525
A_33_P3252925	0.065022	-0.194642	-0.875067	-0.334896	0.354639	0.550094	-0.807461	-0.079533	-0.379988	-0.422327	0.183548	0.356171
A_23_P50108	-0.056558	0.178905	-0.297218	-0.05829	0.71276	0.822302	-0.116466	-0.316978	0.108344	-0.108367	0.470758	0.618124
A_23_P147245	-0.940577	-0.889725	-0.929008	-0.91977	0.00028	0.169922	0.056129	0.197817	0.104036	0.119328	0.103126	0.266572
A_33_P3304312	-0.36211	0.242948	0.00736	-0.037267	0.851993	0.90997	-0.448282	-0.293176	-0.238357	-0.326605	0.035107	0.174314
A_33_P3319785	-0.588454	-0.474127	-0.752138	-0.604906	0.017326	0.171343	-0.668844	0.203795	-1.05531	-0.506786	0.30661	0.47405
A_33_P3315519	-0.540142	-0.860608	-0.230788	-0.543846	0.095957	0.295959	-1.18496	-0.551954	-0.701712	-0.812876	0.051022	0.19758
A_33_P3347392	0.012507	-0.14784	0.254232	0.039633	0.766795	0.857183	0.270852	-0.079077	0.255015	0.14893	0.321751	0.488541
A_33_P3384548	0.160499	-0.04952	-0.210453	-0.033158	0.786707	0.870011	-0.044934	0.10503	0.156481	0.072192	0.354608	0.519381
A_33_P3275330	-0.229599	0.054231	-0.027027	-0.067465	0.507904	0.674951	-0.212093	0.016207	-0.105652	-0.100513	0.266991	0.437963
A_33_P3297302	0.239915	0.387917	0.001049	0.209627	0.203961	0.41016	0.223196	0.356979	0.216126	0.265434	0.028528	0.162275
A_23_P64560	-0.1936	0.023581	-0.007544	-0.059188	0.47475	0.649306	0.057655	0.023149	0.052205	0.044337	0.053693	0.202444
A_23_P203183	0.188315	0.231169	0.781606	0.400363	0.171056	0.377586	0.180333	0.794058	1.14289	0.705759	0.1289	0.297084
A_23_P120557	-0.159986	-0.090557	0.071078	-0.059822	0.474304	0.648941	0.706969	0.159081	0.422794	0.429615	0.11306	0.278701
A_33_P3211628	0.751323	0.2589	0.769195	0.593139	0.071092	0.263259	1.16325	0.782107	0.492956	0.812771	0.052576	0.20026
A_23_P14473	-0.173194	-0.55281	-0.656303	-0.460769	0.088333	0.286235	-0.337545	-0.562254	-0.794897	-0.564899	0.050524	0.196803
A_33_P3278313	0.16646	-0.24575	-0.101134	-0.060141	0.667808	0.790868	0.294679	0.162339	0.434107	0.297042	0.063226	0.214415
A_33_P3260445	0.088157	0.433456	0.441457	0.321023	0.110257	0.313272	0.936742	0.461052	-0.021923	0.458624	0.239328	0.411832
A_33_P3269328	-0.140333	-0.268651	-0.720641	-0.376542	0.165771	0.372337	-0.179415	-0.338347	0.402315	-0.038482	0.880001	0.924897
A_24_P225616	-0.141567	-0.245994	-0.072834	-0.153465	0.092854	0.29231	0.367679	0.161882	0.451784	0.327115	0.062835	0.214003
A_33_P3701139	0.199155	0.0336	0.261118	0.164624	0.136241	0.342013	0.096678	0.095852	0.042132	0.078221	0.049319	0.195106
A_23_P34460	-0.08199	-0.030003	-0.077111	-0.063035	0.062714	0.252018	0.653549	0.622007	0.688203	0.654586	0.000852	0.0953
A_21_P0011346	0.077893	0.272896	0.162312	0.171034	0.093882	0.293708	-0.202228	0.22849	-0.09518	-0.022973	0.875512	0.921504
A_21_P0002137	-0.328277	0.150648	-0.038195	-0.071941	0.656929	0.783185	0.160557	0.086656	0.286069	0.177761	0.092567	0.251932
A_24_P80138	0.322075	0.26737	0.317777	0.302407	0.003356	0.169922	0.371461	0.322013	0.615444	0.436306	0.040601	0.181759
A_33_P3238548	-0.453928	-0.806097	-0.164988	-0.475004	0.124488	0.329874	-0.445124	-0.644428	-0.311892	-0.467148	0.040219	0.181161
A_33_P3229067	0.714145	0.169137	0.128938	0.337407	0.215712	0.420781	-0.451314	0.160689	-0.36425	-0.218292	0.371748	0.534043
A_23_P62605	0.252806	0.015075	0.223944	0.163941	0.160061	0.366903	0.289268	-0.134589	0.266014	0.140231	0.415287	0.57107
A_33_P3323029	0.232974	-0.043448	0.384562	0.191363	0.266252	0.470317	0.415015	0.181239	0.107957	0.234737	0.126681	0.294589
A_33_P3361422	0.608854	0.792333	1.32042	0.907204	0.051078	0.237106	0.489236	1.21634	-0.580959	0.374872	0.547211	0.68069
A_24_P67585	0.20672	0.346724	0.562919	0.372121	0.069531	0.26139	0.163584	0.540374	0.76612	0.490026	0.108161	0.272893
A_33_P3215848	-0.164732	0.075143	0.114183	0.008198	0.933665	0.960717	0.136016	-0.127781	-0.083117	-0.024961	0.78838	0.863576
A_21_P0010346	0.016448	0.0573	-0.07441	-0.000221	0.995992	0.997566	0.145994	-0.137779	-0.001013	0.0024	0.979289	0.987599
A_33_P3329974	0.061089	-0.202506	0.323256	0.060613	0.728238	0.832151	-0.061295	-0.368236	-0.350072	-0.259868	0.12049	0.287352
A_33_P3341676	0.080058	-0.064083	-0.212393	-0.065473	0.519184	0.68365	0.024798	-0.206725	0.022766	-0.053053	0.561269	0.692035
A_23_P24345	-0.250359	-0.923031	-0.585238	-0.586209	0.094442	0.294304	-0.871499	-0.809749	-0.617746	-0.766331	0.009794	0.1156
A_21_P0003111	0.357633	0.491581	0.154557	0.33459	0.07608	0.270384	-0.077794	0.678196	0.140714	0.247039	0.386103	0.54596
A_21_P0013375	-0.26491	-0.120039	-0.097331	-0.16076	0.092104	0.291181	-0.252593	-0.169295	-0.176098	-0.199329	0.017479	0.139062
A_33_P3269791	-0.685007	-0.033039	0.062491	-0.218519	0.450391	0.629404	0.810712	0.16169	-0.018326	0.318025	0.333839	0.499716
A_23_P49429	-0.35103	-0.129323	-0.144938	-0.208431	0.100148	0.301146	-0.438157	-0.382715	-0.285315	-0.368729	0.014363	0.131016
A_23_P125748	0.304094	0.780233	-0.375675	0.236217	0.554219	0.708608	0.346271	0.535254	0.44694	0.442821	0.014861	0.132467
A_23_P77993	0.131671	0.453958	0.422524	0.336051	0.081912	0.277652	0.131163	0.110466	0.229804	0.157144	0.050751	0.197123
A_33_P3382344	0.700117	0.59874	0.548469	0.615775	0.005205	0.169922	-0.727729	-0.847256	-0.50191	-0.692298	0.020729	0.146591
A_21_P0009786	-0.418791	-0.086698	-0.300137	-0.268542	0.109767	0.313111	-0.085599	-0.363646	0.069253	-0.126664	0.422586	0.577626
A_23_P41888	-0.23567	-0.082438	-0.595605	-0.304571	0.183157	0.389997	-0.449211	0.062682	-0.613558	-0.333362	0.243252	0.415245
A_24_P400324	-0.581335	-0.914614	-0.761465	-0.752471	0.015991	0.169922	-0.856599	-0.945196	-1.07081	-0.957534	0.004186	0.0953
A_23_P431505	0.980856	0.867878	0.890693	0.913142	0.001424	0.169922	0.69158	1.00752	0.575369	0.758157	0.0278	0.16089
A_21_P0005932	-0.589362	-0.850413	-0.745585	-0.728453	0.010667	0.169922	-0.390566	-0.262988	-1.60777	-0.753776	0.220691	0.393701
A_24_P130041	-0.220749	-0.602272	-0.095314	-0.306112	0.182414	0.389211	-0.287577	-0.834225	-0.611784	-0.577862	0.067848	0.219793
A_21_P0012760	0.141498	0.213291	0.215487	0.190092	0.015958	0.169922	-0.324092	-0.339628	-0.220723	-0.294814	0.015646	0.134279
A_24_P76854	-0.099899	-0.129207	-0.128455	-0.119187	0.006487	0.169922	-0.390638	-0.016529	-0.043207	-0.150125	0.338981	0.504705
A_23_P156667	-0.341332	-0.2968	-0.274079	-0.30407	0.004193	0.169922	-0.179813	0.117643	-0.055655	-0.039275	0.693533	0.794297
A_21_P0000078	-0.621426	-0.546123	-0.764627	-0.644059	0.009756	0.169922	-0.872922	-0.663187	-1.0824	-0.872838	0.018686	0.141788
A_33_P3424800	-0.036519	0.648708	0.425183	0.345791	0.228674	0.434032	1.2572	1.18763	0.740541	1.06179	0.022462	0.150106
A_24_P132099	0.02286	0.07304	0.411694	0.169198	0.300151	0.501134	0.305412	0.165313	0.512532	0.327752	0.083061	0.239723
A_23_P116523	-0.135206	-0.082923	-0.239396	-0.152508	0.080157	0.275304	-0.0666	-0.082533	0.356832	0.069233	0.677871	0.782247
A_21_P0014810	-0.135515	-0.403255	-0.046595	-0.195122	0.210299	0.416138	0.570442	0.371682	0.271576	0.404567	0.044039	0.18694
A_33_P3223749	0.120126	-0.380312	-0.249329	-0.169839	0.374579	0.567219	-0.497184	-0.508302	0.064538	-0.313649	0.239086	0.41158
A_33_P3404843	0.315212	0.250135	0.121777	0.229041	0.056401	0.24502	0.822387	0.428557	0.303103	0.518016	0.080358	0.236427
A_23_P38271	0.139833	0.443386	0.155628	0.246282	0.129921	0.335488	1.20317	0.909228	0.207635	0.773346	0.120106	0.287126
A_23_P205255	0.0744	-0.035164	0.001046	0.013427	0.717404	0.825142	-0.066426	0.011817	-0.182679	-0.079096	0.296506	0.464359
A_33_P3394404	0.218532	0.131321	0.321612	0.223822	0.055405	0.243836	-0.141766	0.045153	0.290282	0.064556	0.657209	0.766281
A_24_P369232	0.658366	0.006414	0.69507	0.453284	0.179954	0.386375	0.644168	-0.026863	0.311049	0.309452	0.251248	0.422634
A_24_P207139	0.201848	2.51625	1.93928	1.55246	0.155284	0.361988	2.9422	2.69578	2.14028	2.59275	0.008263	0.10956
A_33_P3375869	-0.021178	-0.38819	-0.108992	-0.172787	0.258773	0.463317	-0.261358	-0.515191	0.855819	0.026423	0.955676	0.973293
A_33_P3378430	0.469441	0.075674	0.028468	0.191194	0.304804	0.505251	-0.285215	-0.502634	-0.468602	-0.418817	0.025019	0.155807
A_23_P23829	-0.540061	1.81203	0.491972	0.58798	0.478741	0.652453	1.99291	2.40347	1.69627	2.03088	0.010039	0.115883
A_33_P3418952	-0.086596	0.298466	0.12943	0.113767	0.414674	0.601286	-0.11696	-0.065372	0.290297	0.035988	0.805041	0.874579
A_32_P84373	-0.299875	0.536311	-0.521397	-0.094987	0.795842	0.875616	-0.408532	0.438425	0.158176	0.06269	0.824808	0.888065
A_23_P63432	0.058885	-0.056016	0.023388	0.008752	0.82075	0.890457	0.180565	0.015263	0.121719	0.105849	0.160142	0.330787
A_24_P15062	0.1826	0.273456	0.112022	0.18936	0.055834	0.244501	0.115755	0.047075	0.337418	0.166749	0.197313	0.370299
A_23_P121825	-0.094823	-0.172359	0.007095	-0.086695	0.237174	0.442416	-0.362076	0.070203	1.25908	0.322402	0.574373	0.702801
A_23_P36624	-0.432953	0.02814	0.216738	-0.062692	0.776108	0.863316	0.304557	0.100161	0.426702	0.27714	0.100621	0.263382
A_21_P0011530	0.181909	0.128239	0.267229	0.192459	0.041482	0.222567	0.129017	0.227136	0.08415	0.146768	0.073717	0.22775
A_24_P26073	-0.253726	-0.302411	-0.297056	-0.284398	0.002924	0.169922	-0.461149	-0.634892	-0.475761	-0.523934	0.01109	0.120231
A_23_P33984	-1.38303	0.29283	-0.757866	-0.616022	0.334808	0.532504	-0.686883	1.39185	-1.05579	-0.11694	0.8921	0.932671
A_21_P0014879	-0.187344	1.71641	-0.769531	0.253177	0.768021	0.858045	-0.860666	0.303191	-1.07268	-0.543386	0.331698	0.49798
A_23_P209652	-0.47776	-0.082308	-0.382133	-0.314067	0.11877	0.322989	-0.414081	0.261727	0.523401	0.123683	0.70117	0.799725
A_33_P3345623	0.214769	-0.129366	0.042908	0.04277	0.708765	0.819674	-0.190555	0.134939	0.331791	0.092059	0.60699	0.728469
A_23_P342067	-1.59239	-1.73491	-1.48217	-1.60316	0.002076	0.169922	0.224093	-0.528363	-0.183983	-0.162751	0.532275	0.668934
A_21_P0013627	-0.302217	-0.230247	-0.285271	-0.272579	0.006292	0.169922	-0.458637	-0.096188	-0.396061	-0.316962	0.105242	0.269075
A_33_P3389728	0.208848	0.151098	0.361687	0.240544	0.061941	0.250923	-0.060029	0.125748	-0.241362	-0.058548	0.636137	0.750143
A_33_P3237552	-0.773037	-0.555203	-0.606948	-0.645062	0.010217	0.169922	-0.426487	-0.311616	-0.751938	-0.49668	0.063815	0.215237
A_33_P3309804	-0.205218	-0.123438	0.01556	-0.104365	0.246766	0.452323	-0.105683	0.048103	-0.172562	-0.076714	0.361164	0.525186
A_24_P229151	-0.755661	-0.681605	-0.772607	-0.736624	0.001436	0.169922	-0.457703	0.049102	-1.5469	-0.651835	0.300464	0.468214
A_23_P112296	1.34463	0.093155	0.28195	0.573244	0.278961	0.482482	-0.13389	0.038279	-0.365888	-0.153833	0.319407	0.486319
A_33_P3407700	0.443717	-0.200037	0.673894	0.305858	0.362719	0.557246	-0.906214	-0.566231	-1.17809	-0.883512	0.037867	0.177569
A_24_P239731	-0.210578	0.088156	0.126567	0.001382	0.990832	0.994551	0.571819	0.190666	0.279601	0.347362	0.09453	0.25443
A_33_P3211423	-0.834598	-0.525903	-0.193281	-0.517927	0.10759	0.310673	-0.223938	0.121488	-0.00505	-0.035833	0.756435	0.841097
A_23_P173	-0.561984	-0.056212	0.170983	-0.149071	0.562451	0.714782	-0.315595	-0.239922	-0.484417	-0.346644	0.04082	0.182008
A_33_P3310644	-0.152636	-0.892024	0.882264	-0.054132	0.925816	0.95583	0.436445	0.536593	0.080978	0.351338	0.126169	0.294031
A_23_P374902	0.033267	-0.020799	-0.401952	-0.129828	0.443205	0.623613	-0.366196	-0.091426	-0.883543	-0.447055	0.194073	0.366652
A_23_P78664	0.200766	-0.060253	-0.031756	0.036252	0.703823	0.81646	0.082497	-0.23575	-0.159001	-0.104085	0.391116	0.550185
A_33_P3333107	0.009954	-0.406226	-0.363167	-0.253146	0.19546	0.40205	-0.258472	0.011349	-0.843202	-0.363442	0.286283	0.455069
A_23_P336513	0.158999	0.036631	0.402269	0.1993	0.204799	0.411094	0.423891	-0.301981	1.12454	0.415483	0.419244	0.574572
A_24_P194337	0.28118	0.296585	0.007242	0.195003	0.173692	0.379941	0.070549	0.343695	0.66234	0.358861	0.170727	0.342437
A_33_P3406245	-0.238605	0.033364	0.067118	-0.046041	0.681146	0.800434	-0.026759	0.094396	0.421545	0.163061	0.347456	0.512833
A_21_P0005555	0.206566	-0.055379	-0.138527	0.00422	0.971314	0.982826	-0.198088	-0.002426	0.221305	0.00693	0.959585	0.975919
A_24_P15640	-0.182837	-0.063051	-0.168299	-0.138062	0.067269	0.258528	-0.291673	-0.11336	-0.13111	-0.178714	0.08766	0.245494
A_33_P3382147	-0.079094	0.063718	0.190586	0.058403	0.531592	0.692801	0.042776	-0.22241	0.106374	-0.02442	0.830963	0.892039
A_23_P144746	-0.549744	0.434613	0.584978	0.156616	0.702838	0.81612	0.206773	0.178704	0.499198	0.294892	0.102519	0.265592
A_24_P85158	0.310482	0.162785	0.235238	0.236168	0.031085	0.205261	0.313698	0.126875	0.041458	0.160677	0.183663	0.356305
A_33_P3388135	0.124003	-0.333264	-0.274524	-0.161262	0.378236	0.570136	-0.487074	-1.08873	-0.882872	-0.819559	0.043405	0.185629
A_24_P143574	0.435963	0.121132	0.420321	0.325805	0.086255	0.283376	1.48528	0.062417	1.08403	0.877241	0.17416	0.346065
A_23_P83714	0.29196	0.024727	-0.025642	0.097015	0.428697	0.611875	0.021853	0.258893	0.147217	0.142654	0.172588	0.34441
A_24_P320410	0.18653	-0.11421	-0.001482	0.023613	0.813013	0.885542	0.163998	-0.017697	-0.034415	0.037295	0.616636	0.735625
A_33_P3268378	-0.150684	-0.733295	-0.913199	-0.599059	0.121295	0.325887	-1.37156	-0.075632	-0.473002	-0.640064	0.236905	0.409453
A_24_P489164	-0.529645	-0.720217	-0.286409	-0.51209	0.05517	0.24337	-1.42332	-1.3878	-0.027956	-0.946359	0.175531	0.347158
A_21_P0002043	1.31301	0.385379	1.05856	0.918984	0.079952	0.275065	0.867431	-0.007575	0.080017	0.313291	0.377102	0.538526
A_33_P3326256	0.085745	-0.19593	-0.328383	-0.146189	0.353878	0.549456	-0.160049	-0.249802	-0.603249	-0.3377	0.129923	0.298077
A_21_P0002642	0.07068	-0.368199	0.352589	0.018356	0.938224	0.963323	0.247985	0.216372	-0.251241	0.071039	0.70283	0.800992
A_33_P3213082	-0.237261	0.1242	0.185461	0.024133	0.871681	0.922498	0.063283	-0.189481	0.065178	-0.02034	0.832347	0.893076
A_32_P62571	-0.762953	-0.588321	-0.503019	-0.618098	0.014975	0.169922	-0.526924	-0.582469	-0.73514	-0.614844	0.010095	0.116131
A_32_P195647	0.088556	-0.376203	-0.220969	-0.169538	0.340402	0.537704	-0.358274	-0.180134	0.0536	-0.161603	0.308155	0.475704
A_32_P306678	0.144504	0.473292	-0.358058	0.08658	0.754491	0.849391	0.141698	-0.125498	0.14255	0.052917	0.613202	0.7332
A_19_P00318813	-0.032453	-0.116908	-0.035974	-0.061778	0.154457	0.361058	-0.232481	-0.103781	-0.112419	-0.14956	0.069214	0.221371
A_24_P146211	0.575354	0.10424	0.237347	0.305647	0.161095	0.367942	-0.659933	0.026185	-0.599758	-0.411169	0.201731	0.374461
A_23_P416034	0.65852	0.196223	0.53803	0.464257	0.0786	0.273871	0.526628	0.13279	0.186197	0.281872	0.149661	0.319762
A_23_P110412	0.627841	0.838308	1.11072	0.858958	0.025474	0.193384	-0.346838	0.453628	-0.238406	-0.043872	0.8772	0.922735
A_23_P55270	-0.18994	-0.913139	-0.964317	-0.689132	0.110287	0.313272	-0.862735	-0.382868	-1.07522	-0.773609	0.063468	0.214728
A_33_P3384825	0.359868	0.239069	0.432392	0.343776	0.025862	0.193887	0.527441	0.309428	0.199736	0.345535	0.069665	0.221927
A_23_P301984	0.225234	0.004208	0.380328	0.203257	0.203573	0.409853	0.221432	0.372158	0.142101	0.24523	0.068058	0.220006
A_24_P227971	-0.634258	-0.702817	-0.21163	-0.516235	0.078261	0.27354	-0.2969	-0.574852	-0.038532	-0.303428	0.18914	0.362068
A_33_P3576317	-0.938258	-0.455391	-0.540288	-0.644645	0.049391	0.234468	0.028777	0.771864	-1.06588	-0.088414	0.883663	0.927384
A_24_P363477	0.091365	-0.018859	-0.012568	0.019979	0.632385	0.766469	0.111441	-0.143464	-0.033166	-0.02173	0.796187	0.869013
A_33_P3416398	-0.579272	-1.37085	-0.762646	-0.904257	0.063407	0.252852	-0.860054	-0.928778	-1.06141	-0.95008	0.003846	0.0953
A_23_P148737	-0.182259	-0.168934	-0.023572	-0.124921	0.133217	0.33892	-0.272666	-0.256146	-0.013666	-0.180826	0.163369	0.334227
A_24_P393372	-0.118453	-0.597534	-0.650042	-0.455343	0.114702	0.318167	-1.19328	-0.984946	-1.27489	-1.15104	0.005577	0.097074
A_23_P168306	-0.485296	-0.474777	-0.39688	-0.452318	0.003779	0.169922	0.406862	-0.003529	-0.416	-0.004222	0.987432	0.992632
A_21_P0004070	-0.590408	-0.501716	-0.771329	-0.621151	0.015924	0.169922	-0.864432	0.521818	-1.07779	-0.473469	0.444726	0.596248
A_23_P318860	-0.120904	-0.005337	0.020929	-0.035104	0.504943	0.672479	0.216074	0.15897	0.426792	0.267279	0.081639	0.238055
A_33_P3306452	-0.306809	-0.207529	0.537724	0.007795	0.979322	0.987354	0.452431	0.090172	0.816353	0.452985	0.163267	0.334158
A_24_P11965	0.372523	0.368687	0.442844	0.394685	0.003709	0.169922	0.093365	0.038107	0.385083	0.172185	0.250799	0.422245
A_21_P0012973	0.12212	0.077239	0.226299	0.141886	0.084704	0.281246	0.06828	0.185934	0.105018	0.119744	0.074891	0.229391
[truncated: 32,237 more rows]
